# Supplementary material for: Nootropic benzothiazoles promote dendritic spine formation by targeting fascin-1
Source: J Biol Chem. 2025 Aug 8;301(9):110572. doi: 10.1016/j.jbc.2025.110572 (PMC12926044; doi:10.1016/j.jbc.2025.110572)
Supplement: Supplementary File 1 [file mmc1.xlsx]

## Sheet: All_Reps
ProteinID	Description	Gene	Cluster	Beads_v_Fascin_pvalue	Beads_R1	Beads_R2	Beads_R3	EG4_F2	EG4_R1	EG4_R3	EG6_R1	EG6_R2	EG6_R3	Fascin_R1	Fascin_R2	Fascin_R3
A0A087WT59	Transthyretin OS=Homo sapiens OX=9606 GN=TTR PE=1 SV=1	TTR	1	0.0163007	67.6445	67.7483	57.5124	93.2268	88.5544	99.9315	111.635	88.2681	78.8666	88.1986	76.9899	88.3895
A0A0G2JIW1	Heat shock 70 kDa protein 1B OS=Homo sapiens OX=9606 GN=HSPA1B PE=1 SV=1	HSPA1B	1	0.00445389	57.477	63.8155	63.0077	100.091	89.7301	101.812	100.526	92.8332	84.5529	79.4179	85.7912	92.3213
C9JLB7	Oxidoreductase NAD-binding domain-containing protein 1 OS=Homo sapiens OX=9606 GN=OXNAD1 PE=1 SV=2	OXNAD1	1	0.0246637	50.1363	13.6456	22.3139	105.451	91.5213	112.812	144.092	131.074	118.629	61.0947	93.4328	89.944
K7EM38	Actin, cytoplasmic 2 (Fragment) OS=Homo sapiens OX=9606 GN=ACTG1 PE=1 SV=1	ACTG1	1	0.0107	44.9301	35.5928	42.5199	108.072	93.5175	111.902	128.583	112.319	106.451	64.6638	81.7181	92.383
P06396	Gelsolin OS=Homo sapiens OX=9606 GN=GSN PE=1 SV=1	GSN	1	0.0234833	27.9645	47.8769	42.9645	108.247	84.2137	114.708	133.791	105.372	113.84	67.8222	66.4507	90.9436
P06576	ATP synthase subunit beta, mitochondrial OS=Homo sapiens OX=9606 GN=ATP5F1B PE=1 SV=3	ATP5F1B	1	0.0496888	76.9309	50.6347	52.958	99.5022	92.7674	102.793	105.75	94.5317	90.9829	77.9277	89.4745	92.3072
P48643	T-complex protein 1 subunit epsilon OS=Homo sapiens OX=9606 GN=CCT5 PE=1 SV=1	CCT5	1	0.00798826	58.2603	46.8868	47.2472	98.8097	96.3811	106.093	96.0277	100.928	91.9476	75.7147	93.3868	98.303
P60709	Actin, cytoplasmic 1 OS=Homo sapiens OX=9606 GN=ACTB PE=1 SV=1	ACTB	1	0.0050824	40.9607	34.3422	37.5394	107.033	94.1811	112.557	130.176	111.812	106.362	66.3942	83.0722	91.7377
P61158	Actin-related protein 3 OS=Homo sapiens OX=9606 GN=ACTR3 PE=1 SV=3	ACTR3	1	0.0289306	34.7466	47.4753	43.0459	99.5307	89.0811	104.337	122.735	99.8469	111.944	71.9676	66.9297	101.936
P68032	Actin, alpha cardiac muscle 1 OS=Homo sapiens OX=9606 GN=ACTC1 PE=1 SV=1	ACTC1	1	0.00484047	38.4812	34.9439	40.757	104.91	95.4603	112.544	129.626	108.974	105.5	67.1337	82.3397	92.4002
Q16643	Drebrin OS=Homo sapiens OX=9606 GN=DBN1 PE=1 SV=4	DBN1	1	0.00937859	37.764	19.7762	23.0843	120.271	92.0923	117.946	149.358	121.909	108.472	61.4802	74.3824	92.1857
Q16658	Fascin OS=Homo sapiens OX=9606 GN=FSCN1 PE=1 SV=3	FSCN1	1	0.00713922	34.8309	11.3223	14.5037	112.997	106.61	116.847	121.09	114.657	101.106	65.968	95.3746	102.289
Q5T9B7	Adenylate kinase isoenzyme 1 OS=Homo sapiens OX=9606 GN=AK1 PE=1 SV=1	AK1	1	0.0241758	53.5523	71.7378	66.3737	86.2012	87.8488	97.8433	107.912	87.1212	89.1657	85.2278	80.4317	89.3008
Q9BPX5	Actin-related protein 2/3 complex subunit 5-like protein OS=Homo sapiens OX=9606 GN=ARPC5L PE=1 SV=1	ARPC5L	1	0.0132632	47.7699	52.6917	NA	NA	NA	87.1616	111.224	NA	NA	NA	91.0633	100.441
Q9BWD1	Acetyl-CoA acetyltransferase, cytosolic OS=Homo sapiens OX=9606 GN=ACAT2 PE=1 SV=2	ACAT2	1	0.0270348	29.3955	48.1165	56.6812	93.8928	89.8581	95.1648	92.3977	119.742	97.3721	69.661	100.866	105.885
Q9H3H3	UPF0696 protein C11orf68 OS=Homo sapiens OX=9606 GN=C11orf68 PE=1 SV=3	C11orf68	1	0.0050787	40.3231	37.502	NA	NA	NA	106.205	122.307	NA	NA	NA	88.1437	95.1407
A0A2R8Y7X9	Uncharacterized protein OS=Homo sapiens OX=9606 PE=3 SV=1	Uncharacterized protein OS=Homo sapiens OX=9606	2	0.00359819	30.4084	61.7437	65.479	68.3338	65.5332	64.4823	66.056	54.7094	62.957	124.245	122.599	118.001
E9PFW3	OS=Homo sapiens OX=9606 GN=AP2M1 PE=1 SV=1	AP2M1	2	0.0339554	49.2375	79.2571	76.698	96.8686	71.0089	69.0393	63.283	65.8865	82.2853	95.0219	120.342	104.875
P02042	Hemoglobin subunit delta OS=Homo sapiens OX=9606 GN=HBD PE=1 SV=2	HBD	2	0.000761249	55.6091	59.7239	70.3598	60.4643	66.6541	68.7235	70.8885	58.1134	64.6788	123.934	123.121	110.447
P07954	Fumarate hydratase, mitochondrial OS=Homo sapiens OX=9606 GN=FH PE=1 SV=3	FH	2	0.0113522	67.7337	79.7468	80.5916	73.9577	82.5371	76.2714	86.5155	82.9491	79.5448	94.1475	94.2791	99.206
P63010	AP-2 complex subunit beta OS=Homo sapiens OX=9606 GN=AP2B1 PE=1 SV=1	AP2B1	2	0.00914705	64.1912	74.8363	74.0104	86.4137	89.1457	74.2985	74.2181	75.3599	78.2711	90.776	99.1877	107.752
P68871	Hemoglobin subunit beta OS=Homo sapiens OX=9606 GN=HBB PE=1 SV=2	HBB	2	0.00317699	40.4947	62.5559	68.3778	61.8197	69.9455	67.453	70.6053	59.2375	64.3242	122.234	126.56	109.891
P69905	Hemoglobin subunit alpha OS=Homo sapiens OX=9606 GN=HBA1 PE=1 SV=2	HBA1	2	0.0194793	39.9551	84.8877	70.4118	51.7872	60.8978	61.1528	58.5361	45.6759	68.0494	132.861	120.055	110.033
Q13424	Alpha-1-syntrophin OS=Homo sapiens OX=9606 GN=SNTA1 PE=1 SV=1	SNTA1	2	0.0248199	61.42	69.8169	NA	NA	NA	66.8041	92.7891	NA	NA	NA	109.585	100.181
A0A087WZN1	Isocitrate dehydrogenase [NAD] subunit, mitochondrial OS=Homo sapiens OX=9606 GN=IDH3B PE=1 SV=1	IDH3B	3	0.00271789	42.9133	28.8107	51.0761	95.9598	92.3269	92.9641	82.5772	81.2261	71.3228	92.5523	108.415	118.191
H3BRN4	4-aminobutyrate aminotransferase, mitochondrial OS=Homo sapiens OX=9606 GN=ABAT PE=1 SV=1	ABAT	3	0.00191908	61.9506	41.4076	48.3848	83.4583	85.6301	69.9502	69.2703	76.0169	70.5133	103.605	126.696	118.874
O00410	Importin-5 OS=Homo sapiens OX=9606 GN=IPO5 PE=1 SV=4	IPO5	3	0.000502727	38.1418	28.6151	31.7041	86.9673	88.4609	70.0048	54.7984	69.3055	69.853	107.953	130.72	135.382
O43707	Alpha-actinin-4 OS=Homo sapiens OX=9606 GN=ACTN4 PE=1 SV=2	ACTN4	3	0.00600926	45.7822	59.4137	70.431	77.4356	88.4549	86.9956	87.9257	82.006	78.2083	93.7303	102.051	103.356
O60641	Clathrin coat assembly protein AP180 OS=Homo sapiens OX=9606 GN=SNAP91 PE=1 SV=2	SNAP91	3	0.0160409	80.1284	69.3672	72.6129	97.9371	88.0384	84.1187	83.4917	79.6855	75.186	86.575	99.0179	98.2908
O94973	AP-2 complex subunit alpha-2 OS=Homo sapiens OX=9606 GN=AP2A2 PE=1 SV=2	AP2A2	3	0.0110525	38.7977	61.2336	63.7287	94.9512	87.3548	78.2394	76.1233	84.4272	76.3459	88.5666	112.75	108.966
O95373	Importin-7 OS=Homo sapiens OX=9606 GN=IPO7 PE=1 SV=1	IPO7	3	0.00825115	44.2325	41.2935	41.9107	91.8115	103.211	83.4548	90.0788	77.624	72.7304	92.6838	106.542	113.042
O95782	AP-2 complex subunit alpha-1 OS=Homo sapiens OX=9606 GN=AP2A1 PE=1 SV=3	AP2A1	3	0.00889878	53.7003	65.3756	66.841	90.6473	91.012	83.8582	76.3042	90.2492	75.9384	86.185	107.82	103.65
P12814	Alpha-actinin-1 OS=Homo sapiens OX=9606 GN=ACTN1 PE=1 SV=2	ACTN1	3	0.00581577	53.5411	64.1009	70.0835	80.8285	89.5887	79.4649	78.5992	81.0475	75.0094	93.5043	113.727	102.673
P20340	Ras-related protein Rab-6A OS=Homo sapiens OX=9606 GN=RAB6A PE=1 SV=3	RAB6A	3	0.0132311	76.9332	65.8665	63.2594	82.4831	88.5624	83.1803	85.7163	94.3959	82.8343	87.548	105.024	97.0382
P27361	Mitogen-activated protein kinase 3 OS=Homo sapiens OX=9606 GN=MAPK3 PE=1 SV=4	MAPK3	3	0.00719283	64.4246	32.1794	43.9287	84.7127	97.4457	84.1727	85.4161	91.8394	68.1705	94.8634	121.997	109.683
P28482	Mitogen-activated protein kinase 1 OS=Homo sapiens OX=9606 GN=MAPK1 PE=1 SV=3	MAPK1	3	0.00562875	56.1433	31.4839	49.6754	91.2993	96.9612	86.3689	83.7654	87.8992	68.9367	91.6675	121.93	110.867
P49327	Fatty acid synthase OS=Homo sapiens OX=9606 GN=FASN PE=1 SV=3	FASN	3	0.00501957	60.8319	36.6039	50.5813	92.9043	91.4966	79.1506	66.7972	79.9746	68.1904	96.0453	126.539	117.947
P49441	Inositol polyphosphate 1-phosphatase OS=Homo sapiens OX=9606 GN=INPP1 PE=1 SV=1	INPP1	3	0.00497424	66.3551	54.0721	44.3356	79.2484	103.281	74.7999	87.0342	104.574	64.0624	92.002	103.046	110.827
P49589	Cysteine--tRNA ligase, cytoplasmic OS=Homo sapiens OX=9606 GN=CARS PE=1 SV=3	CARS	3	0.00539638	65.0256	45.9629	44.7501	90.7712	91.7899	79.3346	84.4162	84.8104	78.5991	92.5961	117.847	106.84
P52306	Rap1 GTPase-GDP dissociation stimulator 1 OS=Homo sapiens OX=9606 GN=RAP1GDS1 PE=1 SV=3	RAP1GDS1	3	0.000868114	60.5316	49.4496	49.1064	87.6962	88.9124	76.2014	72.2186	77.2566	70.9849	99.5596	114.129	115.627
P53004	Biliverdin reductase A OS=Homo sapiens OX=9606 GN=BLVRA PE=1 SV=2	BLVRA	3	0.00235252	53.6083	42.5673	50.7529	90.0161	89.4282	83.7596	87.6315	87.8864	84.3915	88.9203	111.111	109.706
P54750	Calcium/calmodulin-dependent 3',5'-cyclic nucleotide phosphodiesterase 1A OS=Homo sapiens OX=9606 GN=PDE1A PE=2 SV=2	PDE1A	3	0.00146779	52.6208	46.2776	57.4905	84.9076	97.4573	78.29	79.0255	70.3548	66.0598	98.9622	122.208	109.527
P60891	Ribose-phosphate pyrophosphokinase 1 OS=Homo sapiens OX=9606 GN=PRPS1 PE=1 SV=2	PRPS1	3	0.00511562	27.194	37.4375	48.4976	97.9305	97.0569	66.6306	87.5795	75.1923	84.0829	87.127	114.676	124.564
P63167	Dynein light chain 1, cytoplasmic OS=Homo sapiens OX=9606 GN=DYNLL1 PE=1 SV=1	DYNLL1	3	0.00307982	28.6568	29.317	NA	NA	NA	97.479	76.0474	NA	NA	NA	122.913	113.036
Q08257	Quinone oxidoreductase OS=Homo sapiens OX=9606 GN=CRYZ PE=1 SV=1	CRYZ	3	0.0275672	79.0383	45.6223	56.084	87.3636	97.1624	74.7331	84.009	85.4022	80.8154	87.4596	108.719	112.838
Q10567	AP-1 complex subunit beta-1 OS=Homo sapiens OX=9606 GN=AP1B1 PE=1 SV=2	AP1B1	3	0.0298703	66.8493	67.0991	68.1352	87.7378	90.7518	73.6777	73.8896	76.8787	77.6612	90.8786	100.822	111.726
Q13618	Cullin-3 OS=Homo sapiens OX=9606 GN=CUL3 PE=1 SV=2	CUL3	3	0.0206894	66.9758	39.8466	38.001	87.1865	106.36	80.3977	67.2842	100.027	87.152	81.0922	116.115	119.656
Q14232	Translation initiation factor eIF-2B subunit alpha OS=Homo sapiens OX=9606 GN=EIF2B1 PE=1 SV=1	EIF2B1	3	0.0252193	64.765	30.8912	64.6184	81.9343	69.5638	75.3714	93.247	106.039	80.6578	92.8028	133.034	105.573
Q3LXA3	Triokinase/FMN cyclase OS=Homo sapiens OX=9606 GN=TKFC PE=1 SV=2	TKFC	3	0.00723259	31.1175	52.9619	53.5128	99.8311	89.7792	67.8699	68.4716	77.4684	72.6408	92.0477	108.654	127.28
Q86VP6	Cullin-associated NEDD8-dissociated protein 1 OS=Homo sapiens OX=9606 GN=CAND1 PE=1 SV=2	CAND1	3	0.00149905	37.2499	26.9312	38.9467	94.6589	90.0752	67.0439	67.201	73.1464	72.6587	99.559	128.063	133.054
Q9NRW1	Ras-related protein Rab-6B OS=Homo sapiens OX=9606 GN=RAB6B PE=1 SV=1	RAB6B	3	0.028105	78.1989	61.333	66.7393	86.1995	88.5939	83.9165	89.6929	94.075	82.4832	85.239	107.552	95.7201
Q9UBB4	Ataxin-10 OS=Homo sapiens OX=9606 GN=ATXN10 PE=1 SV=1	ATXN10	3	0.0179975	78.0422	53.9366	39.1696	96.2918	88.5948	60.0509	88.4713	80.6607	77.7345	94.9071	115.23	110.735
Q9UI12	V-type proton ATPase subunit H OS=Homo sapiens OX=9606 GN=ATP6V1H PE=1 SV=1	ATP6V1H	3	0.031838	82.6143	37.3965	39.3093	95.5479	94.3981	77.6953	77.4146	82.3839	79.4086	91.3875	116.381	115.043
A0A1W2PNV4	Uncharacterized protein OS=Homo sapiens OX=9606 PE=4 SV=1	Uncharacterized protein OS=Homo sapiens OX=9606	4	0.226015	52.2158	59.126	74.1317	97.3657	84.9077	108.361	112.928	97.9374	112.943	66.3572	70.9995	93.2445
A0A087WY85	Ubiquitin-conjugating enzyme E2 D3 OS=Homo sapiens OX=9606 GN=UBE2D3 PE=1 SV=1	UBE2D3	4	0.038298	40.4257	55.9784	NA	NA	NA	85.3525	102.734	NA	NA	NA	110.341	94.8794
A0A087X0R6	Sorting nexin-12 OS=Homo sapiens OX=9606 GN=SNX12 PE=1 SV=1	SNX12	4	5.33178e-05	46.5904	53.7164	45.4824	78.6415	78.2142	89.3901	96.4585	107.503	69.768	99.6555	98.6191	102.552
A0A2R8Y891	ATP-dependent 6-phosphofructokinase OS=Homo sapiens OX=9606 GN=PFKM PE=1 SV=1	PFKM	4	0.0390377	42.5462	41.0116	46.8248	103.747	87.5379	87.7335	83.6383	97.9659	91.9653	78.578	98.2113	118.757
B1APG0	cAMP-dependent protein kinase catalytic subunit beta (Fragment) OS=Homo sapiens OX=9606 GN=PRKACB PE=1 SV=1	PRKACB	4	0.0162277	65.7635	53.6051	53.7733	102.382	97.0266	90.2819	83.9074	94.3301	80.7003	78.8687	107.283	101.58
B1APG3	cAMP-dependent protein kinase catalytic subunit beta OS=Homo sapiens OX=9606 GN=PRKACB PE=1 SV=1	PRKACB	4	0.0163713	66.3693	51.7617	53.7733	102.382	97.0266	94.0218	86.0825	94.3301	80.7003	78.8687	106.385	99.7413
E7EUC7	UTP--glucose-1-phosphate uridylyltransferase OS=Homo sapiens OX=9606 GN=UGP2 PE=1 SV=1	UGP2	4	0.0499942	78.8646	51.4145	53.5	97.5103	101.465	95.9119	89.027	90.7817	82.0427	79.6911	106.426	95.5483
H0Y858	Uncharacterized protein (Fragment) OS=Homo sapiens OX=9606 PE=4 SV=1	Uncharacterized protein (Fragment) OS=Homo sapiens OX=9606	4	0.00683838	48.0766	33.0628	57.8461	105.02	95.3163	95.4439	105.286	89.2243	68.6005	83.9896	98.8861	106.424
M0QYZ2	AP complex subunit sigma OS=Homo sapiens OX=9606 GN=AP2S1 PE=1 SV=1	AP2S1	4	0.00139875	27.8345	40.0771	42.1913	106.349	86.4352	80.8968	105.579	82.7592	83.1599	87.8319	103.709	110.766
O00154	Cytosolic acyl coenzyme A thioester hydrolase OS=Homo sapiens OX=9606 GN=ACOT7 PE=1 SV=3	ACOT7	4	0.0133216	56.9685	69.4124	58.7228	94.3132	92.7402	91.2779	87.7468	85.2071	83.915	84.5112	85.6915	102.015
O75663	TIP41-like protein OS=Homo sapiens OX=9606 GN=TIPRL PE=1 SV=2	TIPRL	4	0.0191372	39.1425	56.391	58.6445	95.9318	97.6653	92.1251	103.15	103.891	78.5965	77.7023	108.608	91.5445
O94811	Tubulin polymerization-promoting protein OS=Homo sapiens OX=9606 GN=TPPP PE=1 SV=1	TPPP	4	0.00143668	54.4666	57.0547	41.8912	98.6519	88.4985	97.7723	99.5141	87.3475	84.1135	88.3883	91.7589	96.5589
P00367	Glutamate dehydrogenase 1, mitochondrial OS=Homo sapiens OX=9606 GN=GLUD1 PE=1 SV=2	GLUD1	4	0.00910083	56.1322	54.5424	54.1151	94.894	87.1088	93.6602	91.1631	85.3564	82.5529	88.5152	102.775	98.8803
P01034	Cystatin-C OS=Homo sapiens OX=9606 GN=CST3 PE=1 SV=1	CST3	4	0.00107618	26.8533	39.0909	45.5072	97.357	86.6183	98.863	101.435	84.5166	85.8245	89	100.992	104.64
P04350	Tubulin beta-4A chain OS=Homo sapiens OX=9606 GN=TUBB4A PE=1 SV=2	TUBB4A	4	0.0251494	43.9417	46.9073	46.2784	103.392	92.2764	88.3568	90.634	94.922	85.3271	80.5107	104.085	107.837
P07437	Tubulin beta chain OS=Homo sapiens OX=9606 GN=TUBB PE=1 SV=2	TUBB	4	0.00358044	41.845	40.8707	48.3544	100.952	91.8182	90.1717	95.8528	94.8964	86.2338	80.8163	104.774	107.564
P09417	Dihydropteridine reductase OS=Homo sapiens OX=9606 GN=QDPR PE=1 SV=2	QDPR	4	0.000974958	52.75	49.6963	54.363	84.1296	93.9524	92.0591	96.921	88.8189	81.6835	89.2428	106.909	97.9589
P0CG29	Glutathione S-transferase theta-2 OS=Homo sapiens OX=9606 GN=GSTT2 PE=1 SV=1	GSTT2	4	0.0151405	58.0007	38.5067	38.2968	91.2608	96.5826	84.3518	102.172	89.8184	98.7953	82.1754	123.423	96.9884
P11216	Glycogen phosphorylase, brain form OS=Homo sapiens OX=9606 GN=PYGB PE=1 SV=5	PYGB	4	0.0127806	61.5726	48.1123	54.0852	100.595	96.0599	93.5982	95.1516	94.7774	82.8122	78.9592	108.192	97.0708
P11217	Glycogen phosphorylase, muscle form OS=Homo sapiens OX=9606 GN=PYGM PE=1 SV=6	PYGM	4	0.0128411	63.0125	43.1101	45.682	104.209	93.8581	86.1242	87.6527	94.6942	84.4795	80.0543	105.429	109.693
P16152	Carbonyl reductase [NADPH] 1 OS=Homo sapiens OX=9606 GN=CBR1 PE=1 SV=3	CBR1	4	0.00202285	53.0074	42.2699	41.0982	100.51	93.2584	93.2231	97.9225	95.3454	80.1757	84.7009	100.376	104.628
P17612	cAMP-dependent protein kinase catalytic subunit alpha OS=Homo sapiens OX=9606 GN=PRKACA PE=1 SV=2	PRKACA	4	0.00757799	60.3889	49.1629	47.0178	101.524	97.9467	91.1588	82.5679	88.1308	80.5852	82.7836	111.09	103.186
P21291	Cysteine and glycine-rich protein 1 OS=Homo sapiens OX=9606 GN=CSRP1 PE=1 SV=3	CSRP1	4	0.0394306	60.7628	81.5999	75.8675	66.7259	71.676	79.3803	102.486	90.3488	95.9926	94.1526	90.5435	90.7078
P21695	Glycerol-3-phosphate dehydrogenase [NAD(+)], cytoplasmic OS=Homo sapiens OX=9606 GN=GPD1 PE=1 SV=4	GPD1	4	0.00272647	35.3393	56.2388	49.1241	88.3164	88.5038	95.8798	106.884	111.488	75.5556	86.3379	92.6629	96.3809
P23381	Tryptophan--tRNA ligase, cytoplasmic OS=Homo sapiens OX=9606 GN=WARS PE=1 SV=2	WARS	4	0.00661601	66.1498	63.0031	59.8454	101.931	94.6837	89.6949	89.5593	89.0322	76.8785	81.716	96.3478	98.965
P30043	Flavin reductase (NADPH) OS=Homo sapiens OX=9606 GN=BLVRB PE=1 SV=3	BLVRB	4	0.0210669	72.5328	46.8805	45.624	96.4925	90.5729	98.4065	98.6043	102.052	82.1442	83.3307	92.3757	100.002
P30711	Glutathione S-transferase theta-1 OS=Homo sapiens OX=9606 GN=GSTT1 PE=1 SV=4	GSTT1	4	0.0116477	49.8519	30.5684	60.7009	90.5586	89.2216	87.8767	108.089	79.1106	89.2469	86.9393	117.178	100.974
P48506	Glutamate--cysteine ligase catalytic subunit OS=Homo sapiens OX=9606 GN=GCLC PE=1 SV=2	GCLC	4	0.0324211	74.0667	54.462	55.6966	82.9632	99.7568	87.4208	87.0655	94.7391	94.7403	79.5462	95.0645	106.356
P49773	Histidine triad nucleotide-binding protein 1 OS=Homo sapiens OX=9606 GN=HINT1 PE=1 SV=2	HINT1	4	0.00216354	30.3242	21.2984	28.7822	106.849	98.2341	92.4222	105.759	88.7689	90.2719	81.2622	114.268	109.351
P50213	Isocitrate dehydrogenase [NAD] subunit alpha, mitochondrial OS=Homo sapiens OX=9606 GN=IDH3A PE=1 SV=1	IDH3A	4	0.0023165	52.972	61.748	58.4675	89.2687	94.2016	93.9931	102.403	88.4057	89.0932	82.9228	96.5216	92.0978
P61088	Ubiquitin-conjugating enzyme E2 N OS=Homo sapiens OX=9606 GN=UBE2N PE=1 SV=1	UBE2N	4	0.0266282	72.7686	37.7513	40.3176	104.674	90.9747	90.7192	104.897	92.7553	87.9647	81.8192	102.604	101.224
P61764	Syntaxin-binding protein 1 OS=Homo sapiens OX=9606 GN=STXBP1 PE=1 SV=1	STXBP1	4	0.00891586	53.5617	52.3423	64.8766	103.9	84.3377	91.6449	83.7946	90.9805	79.7291	82.2249	104.113	104.946
P61978	Heterogeneous nuclear ribonucleoprotein K OS=Homo sapiens OX=9606 GN=HNRNPK PE=1 SV=1	HNRNPK	4	0.00283242	49.0331	48.0663	51.6058	95.7552	101.271	107.852	97.5876	95.087	86.7154	77.7232	91.7952	97.8382
P68366	Tubulin alpha-4A chain OS=Homo sapiens OX=9606 GN=TUBA4A PE=1 SV=1	TUBA4A	4	0.00185289	45.8122	43.7503	41.0015	99.6073	92.7311	92.0745	91.3825	90.4472	84.2445	85.2953	97.3401	110.468
P68371	Tubulin beta-4B chain OS=Homo sapiens OX=9606 GN=TUBB4B PE=1 SV=1	TUBB4B	4	0.00426748	42.852	42.6987	48.2959	102.06	91.753	89.5307	92.4421	96.1988	85.7882	80.1423	105.867	107.936
Q13509	Tubulin beta-3 chain OS=Homo sapiens OX=9606 GN=TUBB3 PE=1 SV=2	TUBB3	4	0.00243449	46.4911	40.3312	42.1151	102.057	90.9072	90.7469	96.4619	95.0506	85.6622	82.6515	107.693	105.055
Q13885	Tubulin beta-2A chain OS=Homo sapiens OX=9606 GN=TUBB2A PE=1 SV=1	TUBB2A	4	0.0158742	66.1561	40.1795	46.5639	102.137	91.3281	88.1141	93.6018	96.2882	86.5402	80.4384	105.302	106.77
Q14240	Eukaryotic initiation factor 4A-II OS=Homo sapiens OX=9606 GN=EIF4A2 PE=1 SV=2	EIF4A2	4	0.012488	58.1003	40.0417	52.2003	98.1066	89.8644	87.7201	92.8597	104.312	87.1334	78.3577	104.661	108.919
Q6PCE3	Glucose 1,6-bisphosphate synthase OS=Homo sapiens OX=9606 GN=PGM2L1 PE=1 SV=3	PGM2L1	4	0.00650739	63.8216	55.7407	62.9503	96.6586	89.7065	91.8663	94.9663	90.9725	84.4116	81.5761	96.9692	99.1897
Q71U36	Tubulin alpha-1A chain OS=Homo sapiens OX=9606 GN=TUBA1A PE=1 SV=1	TUBA1A	4	0.00187129	45.5231	42.0754	41.1864	99.4097	95.1183	93.9529	92.6694	91.8464	84.3027	83.7962	98.7816	108.976
Q96FJ2	Dynein light chain 2, cytoplasmic OS=Homo sapiens OX=9606 GN=DYNLL2 PE=1 SV=1	DYNLL2	4	0.00350517	40.4534	52.2998	54.0684	96.5624	92.1039	102.676	109.374	87.0287	89.0155	82.4368	100.217	88.7819
Q9BR01	Sulfotransferase 4A1 OS=Homo sapiens OX=9606 GN=SULT4A1 PE=1 SV=2	SULT4A1	4	0.00908752	45.1284	34.5932	56.5879	99.8452	92.3984	96.0279	92.5692	91.8118	84.0298	80.6738	111.37	105.747
Q9H201	Epsin-3 OS=Homo sapiens OX=9606 GN=EPN3 PE=2 SV=1	EPN3	4	0.0193563	41.9687	67.7758	42.6885	88.2267	80.9072	92.3447	89.4867	87.3165	83.0564	96.3829	119.631	85.6262
Q9NPJ3	Acyl-coenzyme A thioesterase 13 OS=Homo sapiens OX=9606 GN=ACOT13 PE=1 SV=1	ACOT13	4	0.0120314	62.7018	45.234	54.283	87.4107	96.1993	86.0658	93.4176	97.3959	89.3572	80.9264	98.3901	109.134
Q9UN36	Protein NDRG2 OS=Homo sapiens OX=9606 GN=NDRG2 PE=1 SV=2	NDRG2	4	0.029795	73.5607	36.5741	41.4542	97.5395	88.8743	90.844	92.451	97.1093	77.9559	88.118	124.293	96.9403
Q9UQ03	Coronin-2B OS=Homo sapiens OX=9606 GN=CORO2B PE=1 SV=4	CORO2B	4	0.0420916	75.2619	47.7143	51.6658	92.9748	93.1629	91.733	88.9407	101.506	83.8244	81.5173	89.5512	109.648
Q9Y2S2	Lambda-crystallin homolog OS=Homo sapiens OX=9606 GN=CRYL1 PE=1 SV=3	CRYL1	4	0.00636419	57.1906	58.6567	41.4244	102.811	91.4511	88.2183	89.8217	91.7737	85.7588	83.3211	102.675	100.2
L7N2F9	Uncharacterized protein (Fragment) OS=Homo sapiens OX=9606 PE=4 SV=1	Uncharacterized protein (Fragment) OS=Homo sapiens OX=9606	#N/A	NA	NA	NA	131.066	76.3478	70.1123	NA	NA	62.9322	113.363	77.4301	NA	NA
A0A1B0GU03	Uncharacterized protein OS=Homo sapiens OX=9606 PE=1 SV=1	Uncharacterized protein OS=Homo sapiens OX=9606	#N/A	0.103287	83.2321	287.129	238.676	28.5868	35.1662	54.2941	34.6567	30.3502	69.7876	111.901	39.8523	41.2221
H7BYZ3	Uncharacterized protein OS=Homo sapiens OX=9606 PE=4 SV=1	Uncharacterized protein OS=Homo sapiens OX=9606	#N/A	0.0662069	151.007	308.516	162.84	38.4076	44.919	29.7573	33.7186	47.2501	74.6866	116.82	42.9179	32.264
A0A024R6I7	Alpha-1-antitrypsin OS=Homo sapiens OX=9606 GN=SERPINA1 PE=1 SV=1	SERPINA1	#N/A	0.0636744	101.463	193.833	158.552	46.5751	57.0624	66.0566	69.4496	54.3166	85.7624	102.349	59.7019	59.1098
A0A087WV75	Neural cell adhesion molecule 1 OS=Homo sapiens OX=9606 GN=NCAM1 PE=1 SV=1	NCAM1	#N/A	0.0499437	106.936	217.6	168.446	65.3905	51.4451	58.5353	72.4503	66.7878	74.8901	94.4001	60.0574	46.6504
A0A087WVQ6	Clathrin heavy chain OS=Homo sapiens OX=9606 GN=CLTC PE=1 SV=1	CLTC	#N/A	0.105327	63.2257	85.9787	93.8757	84.6179	73.8285	63.8012	60.4174	59.5644	79.7121	97.389	98.39	115.057
A0A087WZQ7	Beta-soluble NSF attachment protein OS=Homo sapiens OX=9606 GN=NAPB PE=1 SV=1	NAPB	#N/A	0.0463824	87.1166	87.5602	100.212	93.4043	90.1384	107.832	92.4382	90.0059	81.0635	74.166	70.9173	82.5788
A0A0A0MRA8	Band 4.1-like protein 3 OS=Homo sapiens OX=9606 GN=EPB41L3 PE=1 SV=1	EPB41L3	#N/A	0.435763	81.3741	84.1473	60.5394	95.8888	93.079	93.2696	88.8147	99.3193	95.4758	73.8268	88.1102	86.7909
A0A0A0MSS8	Aldo-keto reductase family 1 member C3 OS=Homo sapiens OX=9606 GN=AKR1C3 PE=1 SV=1	AKR1C3	#N/A	0.326674	190.827	91.2322	92.0211	86.4926	91.1052	83.6087	85.3166	96.3751	75.7918	79.003	111.612	62.6491
A0A0A0MT26	Sodium/potassium-transporting ATPase subunit alpha-3 OS=Homo sapiens OX=9606 GN=ATP1A3 PE=1 SV=1	ATP1A3	#N/A	0.00246301	180.833	198.623	152.521	63.1823	71.376	61.7202	63.217	62.8093	96.8465	83.3384	61.2017	50.4081
A0A0A0MT64	NADPH:adrenodoxin oxidoreductase, mitochondrial OS=Homo sapiens OX=9606 GN=FDXR PE=1 SV=1	FDXR	#N/A	NA	NA	NA	64.5355	94.7007	82.2726	NA	NA	112.586	135.619	57.2238	NA	NA
A0A0A0MTN0	Cullin-2 OS=Homo sapiens OX=9606 GN=CUL2 PE=1 SV=1	CUL2	#N/A	0.478024	136.078	48.1232	50.9295	89.821	90.9991	65.1129	88.2058	70.9445	79.2724	95.9302	105.839	108.422
A0A0A6YYG9	Protein ARPC4-TTLL3 OS=Homo sapiens OX=9606 GN=ARPC4-TTLL3 PE=4 SV=1	ARPC4-TTLL3	#N/A	0.229785	85.8085	128.636	75.1872	109.216	70.8717	89.0907	89.9644	110.581	117.048	61.3431	88.0086	61.2636
A0A0D9SF54	Spectrin alpha chain, non-erythrocytic 1 OS=Homo sapiens OX=9606 GN=SPTAN1 PE=1 SV=1	SPTAN1	#N/A	0.0397609	93.1221	123.251	108.862	79.6535	73.2431	87.0492	68.1715	76.7941	93.4662	84.3377	74.9988	83.1376
A0A0D9SGF6	Spectrin alpha chain, non-erythrocytic 1 OS=Homo sapiens OX=9606 GN=SPTAN1 PE=1 SV=1	SPTAN1	#N/A	0.0450297	92.5946	124.126	108.863	79.3098	73.0582	87.1374	67.6212	76.5008	93.3731	84.6996	74.6623	83.101
A0A1B0GW77	Alpha-aminoadipic semialdehyde dehydrogenase OS=Homo sapiens OX=9606 GN=ALDH7A1 PE=1 SV=1	ALDH7A1	#N/A	0.0532196	119.86	279.517	235.99	19.432	30.6039	48.2864	37.8792	40.5668	75.3171	112.927	55.1896	34.5045
A0A1C7CYX9	Dihydropyrimidinase-related protein 2 OS=Homo sapiens OX=9606 GN=DPYSL2 PE=1 SV=1	DPYSL2	#N/A	0.0326477	133.837	265.167	210.758	33.3287	42.0099	46.8899	43.4375	42.848	82.9394	105.107	47.6686	43.0587
A0A1W2PR46	Glial fibrillary acidic protein OS=Homo sapiens OX=9606 GN=GFAP PE=1 SV=1	GFAP	#N/A	0.0958373	90.7504	268.086	206.166	32.1253	45.3978	50.1248	47.548	42.1089	76.8622	108.124	51.2255	41.2539
A0A2R8Y4H2	Neuronal-specific septin-3 OS=Homo sapiens OX=9606 GN=SEPT3 PE=1 SV=1	2019-09-03	#N/A	0.329323	84.4891	65.6511	NA	NA	NA	97.6238	77.9753	NA	NA	NA	82.6065	103.627
A0A2R8Y5Q8	Tubulin-specific chaperone E OS=Homo sapiens OX=9606 GN=TBCE PE=1 SV=1	TBCE	#N/A	0.160548	77.1528	66.6524	NA	NA	NA	75.2941	104.956	NA	NA	NA	110.708	87.9166
A0A2R8Y5V9	Tropomyosin alpha-4 chain OS=Homo sapiens OX=9606 GN=TPM4 PE=1 SV=1	TPM4	#N/A	0.605377	76.0159	113.976	82.0881	57.7479	68.1851	109.12	87.6663	70.2351	104.207	101.059	79.0409	65.6895
A0A2R8Y6X2	D-aminoacyl-tRNA deacylase OS=Homo sapiens OX=9606 GN=DTD1 PE=1 SV=1	DTD1	#N/A	0.208237	329.228	98.0653	129.936	102.831	78.4222	90.4748	103.242	123.045	95.6533	50.2564	51.7686	57.5695
A0A2R8YDT1	Glutamine synthetase OS=Homo sapiens OX=9606 GN=GLUL PE=1 SV=1	GLUL	#N/A	0.0364188	110.239	145.112	134.255	61.2238	60.5573	50.6586	57.3894	58.4032	79.9584	102.309	95.4925	83.8025
A0A2U3TZH3	Elongation factor 1-alpha OS=Homo sapiens OX=9606 GN=EEF1A2 PE=1 SV=1	EEF1A2	#N/A	0.0934487	79.4999	58.2967	59.3486	96.0093	90.4618	100.22	111.684	100.72	93.3933	75.642	85.0843	88.0004
A0A2U3TZU2	Glucose-6-phosphate isomerase OS=Homo sapiens OX=9606 GN=GPI PE=1 SV=1	GPI	#N/A	0.143392	75.001	310.365	197.13	29.8581	44.2328	43.2875	28.1094	41.5503	82.0795	110.152	44.8391	35.6303
A0A3B3ITF1	Disks large homolog 2 OS=Homo sapiens OX=9606 GN=DLG2 PE=1 SV=1	DLG2	#N/A	0.669444	137.117	76.5144	NA	NA	NA	67.8427	107.267	NA	NA	NA	99.8017	82.6304
A0A3B3ITK7	Phosphoglucomutase-1 OS=Homo sapiens OX=9606 GN=PGM1 PE=1 SV=1	PGM1	#N/A	NA	NA	NA	199.096	32.9579	85.4849	NA	NA	52.2247	79.0889	87.8866	NA	NA
A2A274	Aconitate hydratase, mitochondrial OS=Homo sapiens OX=9606 GN=ACO2 PE=1 SV=1	ACO2	#N/A	0.108509	87.2541	214.866	157.359	51.2067	60.8783	62.1521	58.0114	62.7069	78.2419	99.3381	60.8574	56.1357
A2A288	Probable ribonuclease ZC3H12D OS=Homo sapiens OX=9606 GN=ZC3H12D PE=1 SV=3	ZC3H12D	#N/A	0.0158874	159.576	143.884	NA	NA	NA	74.8711	69.6845	NA	NA	NA	78.7449	65.9374
A6NCE7	Microtubule-associated proteins 1A/1B light chain 3 beta 2 OS=Homo sapiens OX=9606 GN=MAP1LC3B2 PE=2 SV=1	MAP1LC3B2	#N/A	0.135705	204.705	120.831	96.0373	93.7051	85.393	90.8449	95.2282	107.143	106.005	61.4553	59.6736	60.7881
A6PVN8	Serine/threonine-protein phosphatase 2A activator (Fragment) OS=Homo sapiens OX=9606 GN=PTPA PE=1 SV=1	PTPA	#N/A	0.404925	143.512	78.042	106.511	81.9728	93.2325	52.7897	83.7112	109.587	89.0043	66.252	95.5026	104.41
B1AK88	F-actin-capping protein subunit beta OS=Homo sapiens OX=9606 GN=CAPZB PE=1 SV=1	CAPZB	#N/A	0.890508	26.1193	96.6579	85.4267	92.6815	72.7216	107.911	115.523	88.35	90.5215	82.8883	53.5631	82.2783
D6RBW1	Eukaryotic translation initiation factor 4E OS=Homo sapiens OX=9606 GN=EIF4E PE=1 SV=1	EIF4E	#N/A	0.171966	63.6624	82.8918	78.056	76.0301	92.2709	79.8785	105.62	90.1739	79.5912	87.2953	105.562	79.6622
D6RER5	Septin-11 OS=Homo sapiens OX=9606 GN=SEPT11 PE=1 SV=1	2019-09-11	#N/A	0.813156	129.446	76.7817	61.8691	96.0988	98.6443	93.586	75.4944	95.123	93.633	73.0602	86.5704	92.3518
D6RGZ6	Versican core protein (Fragment) OS=Homo sapiens OX=9606 GN=VCAN PE=1 SV=1	VCAN	#N/A	0.0510846	103.329	212.235	156.31	64.7443	57.5028	65.713	66.4902	66.3501	92.5902	88.2885	53.1416	52.9984
E7EPK1	Septin-7 OS=Homo sapiens OX=9606 GN=SEPT7 PE=1 SV=2	2019-09-07	#N/A	0.318956	189.855	83.5264	100.614	91.7313	90.5281	78.6024	85.9634	84.6148	83.9974	75.1736	84.6304	84.2195
E7EQR4	Ezrin OS=Homo sapiens OX=9606 GN=EZR PE=1 SV=3	EZR	#N/A	0.132039	182.522	100.711	102.747	91.509	79.6066	95.6997	110.209	106.295	116.755	58.9695	66.9402	61.3209
E7ESC6	Exportin-7 OS=Homo sapiens OX=9606 GN=XPO7 PE=1 SV=1	XPO7	#N/A	0.576363	308.322	75.255	51.3547	94.7411	95.5821	73.0699	58.4815	78.4935	74.6798	91.0949	96.7021	84.4559
E7EWW9	Glutathione S-transferase Mu 1 OS=Homo sapiens OX=9606 GN=GSTM1 PE=1 SV=1	GSTM1	#N/A	0.190563	340.829	103.409	162.551	88.0108	83.9215	80.7266	76.6093	100.598	89.9752	54.8522	76.3496	59.6593
E9PGC8	Microtubule-associated protein 1A OS=Homo sapiens OX=9606 GN=MAP1A PE=1 SV=1	MAP1A	#N/A	0.307925	163.826	71.226	54.5517	104.948	92.163	112.966	166.666	132.92	121.183	50.4737	50.8382	50.0359
E9PK25	Cofilin-1 OS=Homo sapiens OX=9606 GN=CFL1 PE=1 SV=1	CFL1	#N/A	0.854794	56.38	103.08	90.614	88.6096	79.5053	90.1191	103.083	80.4633	86.6565	84.3851	79.1799	77.7681
E9PL57	NEDD8-MDP1 readthrough (Fragment) OS=Homo sapiens OX=9606 GN=NEDD8-MDP1 PE=4 SV=1	NEDD8-MDP1	#N/A	0.13456	40.4451	73.1593	NA	NA	NA	67.2422	87.8942	NA	NA	NA	124.336	95.6146
E9PNQ8	Thy-1 membrane glycoprotein (Fragment) OS=Homo sapiens OX=9606 GN=THY1 PE=1 SV=1	THY1	#N/A	0.551335	173.556	24.8613	142.166	88.2739	76.5571	126.612	102.327	72.7927	79.0881	77.1977	78.7755	88.1512
F5GYQ1	V-type proton ATPase subunit OS=Homo sapiens OX=9606 GN=ATP6V0D1 PE=1 SV=1	ATP6V0D1	#N/A	0.27843	45.7032	81.0982	NA	NA	NA	96.9128	92.672	NA	NA	NA	94.5811	85.9264
F8W0W8	Serine/threonine-protein phosphatase OS=Homo sapiens OX=9606 GN=PPP1CC PE=1 SV=1	PPP1CC	#N/A	0.00467954	146.798	148.565	NA	NA	NA	72.7637	90.8938	NA	NA	NA	55.3934	67.1265
F8W1S1	Keratin, type II cytoskeletal 74 OS=Homo sapiens OX=9606 GN=KRT74 PE=1 SV=1	KRT74	#N/A	0.301641	253.067	89.0067	41.8119	50.9351	288.299	104.418	153.031	86.476	55.7345	32.8939	42.1795	43.9029
F8WB74	Selenoprotein W OS=Homo sapiens OX=9606 GN=SELENOW PE=1 SV=1	SELENOW	#N/A	0.671517	59.2992	42.1057	140.622	85.9632	91.0889	88.0408	88.1106	82.1602	76.3949	70.2452	109.804	107.139
F8WF69	Clathrin light chain OS=Homo sapiens OX=9606 GN=CLTA PE=1 SV=1	CLTA	#N/A	0.857931	143.55	69.2088	63.1083	101.78	77.6493	73.7386	75.4575	72.3977	82.1728	91.6711	101.01	98.9815
G8JLD5	Dynamin-1-like protein OS=Homo sapiens OX=9606 GN=DNM1L PE=1 SV=1	DNM1L	#N/A	0.107616	93.9003	58.4403	54.7011	92.5355	98.4152	78.2252	79.4287	87.365	79.686	84.9035	111.932	101.784
H0Y300	Haptoglobin OS=Homo sapiens OX=9606 GN=HP PE=1 SV=4	HP	#N/A	0.132999	72.0197	353.736	214.591	30.7584	45.7987	36.9831	29.1816	42.2683	77.3979	105.933	29.6604	21.018
H0Y8X4	2'-deoxynucleoside 5'-phosphate N-hydrolase 1 (Fragment) OS=Homo sapiens OX=9606 GN=DNPH1 PE=1 SV=1	DNPH1	#N/A	0.973062	43.1484	124.101	105.455	82.523	74.5167	72.975	86.6086	60.1575	70.6627	98.2792	93.6437	78.0621
H0YB09	D-glutamate cyclase, mitochondrial (Fragment) OS=Homo sapiens OX=9606 GN=DGLUCY PE=1 SV=1	DGLUCY	#N/A	0.433488	572.085	105.924	NA	NA	NA	68.7178	69.8983	NA	NA	NA	53.6593	49.0043
H3BR70	Pyruvate kinase OS=Homo sapiens OX=9606 GN=PKM PE=1 SV=1	PKM	#N/A	0.0667151	113.568	302.857	217.085	27.1092	37.782	44.7161	41.8444	41.0227	76.3796	111.143	38.8412	29.8959
H7BY58	Protein-L-isoaspartate O-methyltransferase OS=Homo sapiens OX=9606 GN=PCMT1 PE=1 SV=1	PCMT1	#N/A	0.151461	91.1195	61.8479	54.3602	93.3075	94.4745	84.0102	93.5195	90.4087	92.0439	80.3536	106.065	92.3349
I3L0A0	HCG2044781 OS=Homo sapiens OX=9606 GN=TMEM189-UBE2V1 PE=4 SV=1	TMEM189-UBE2V1	#N/A	0.462646	57.3895	188.716	130.441	27.0494	46.5779	62.0268	78.1548	43.3894	79.9246	129.011	89.5099	50.2484
J3KQ32	Obg-like ATPase 1 OS=Homo sapiens OX=9606 GN=OLA1 PE=1 SV=1	OLA1	#N/A	0.243979	100.314	54.474	74.312	97.1706	85.6772	85.2409	87.1995	87.1114	74.9489	85.1216	103.18	99.6792
J3KQE5	GTP-binding nuclear protein Ran (Fragment) OS=Homo sapiens OX=9606 GN=RAN PE=1 SV=1	RAN	#N/A	0.0575776	79.6375	53.9457	56.8457	101.827	89.6209	78.9204	80.7529	95.1236	89.8767	77.5014	108.185	107.31
J3KQV8	Synaptojanin-1 OS=Homo sapiens OX=9606 GN=SYNJ1 PE=1 SV=1	SYNJ1	#N/A	0.0460608	149.386	140.173	106.053	62.9805	72.335	78.438	76.4322	54.8941	84.5155	103.475	78.0319	64.2753
J3KR44	Ubiquitin thioesterase OS=Homo sapiens OX=9606 GN=OTUB1 PE=1 SV=2	OTUB1	#N/A	0.623385	107.105	65.1901	54.533	101.411	92.8195	96.2703	98.6663	90.0419	89.2455	78.8434	84.3666	89.6709
J3QQX2	Rho GDP-dissociation inhibitor 1 OS=Homo sapiens OX=9606 GN=ARHGDIA PE=1 SV=1	ARHGDIA	#N/A	0.00554684	217.702	158.707	165.711	57.1954	67.512	76.6426	84.0955	81.6534	87.6637	81.4876	67.6585	46.193
K7EJ20	Glutathione peroxidase OS=Homo sapiens OX=9606 GN=GPX4 PE=1 SV=3	GPX4	#N/A	0.434461	54.0768	134.081	129.561	69.4611	69.1269	76.9092	83.5954	71.0721	71.8785	95.4629	68.9682	82.859
K7ER00	Phenylalanine--tRNA ligase alpha subunit OS=Homo sapiens OX=9606 GN=FARSA PE=1 SV=1	FARSA	#N/A	0.0682536	68.3646	42.875	54.144	103.103	96.6351	103.14	68.0255	110.479	94.4969	67.6857	98.355	113.328
O00429	Dynamin-1-like protein OS=Homo sapiens OX=9606 GN=DNM1L PE=1 SV=2	DNM1L	#N/A	0.0983726	93.357	58.8439	52.2953	91.322	96.0384	77.5059	79.099	92.0219	79.2881	85.7579	111.077	102.661
O14531	Dihydropyrimidinase-related protein 4 OS=Homo sapiens OX=9606 GN=DPYSL4 PE=1 SV=2	DPYSL4	#N/A	0.03258	137.009	279.701	232.709	30.2068	39.1273	45.7305	39.7119	33.5901	73.156	108.68	40.5255	40.2891
O14594	Neurocan core protein OS=Homo sapiens OX=9606 GN=NCAN PE=1 SV=3	NCAN	#N/A	NA	NA	NA	116.411	86.542	91.5489	NA	NA	90.9496	61.1228	79.8233	NA	NA
O14926	Fascin-2 OS=Homo sapiens OX=9606 GN=FSCN2 PE=1 SV=1	FSCN2	#N/A	0.986893	172.86	18.3543	43.3199	101.266	105.432	101.786	129.271	120.217	116.494	55.4138	90.256	86.2885
O14964	Hepatocyte growth factor-regulated tyrosine kinase substrate OS=Homo sapiens OX=9606 GN=HGS PE=1 SV=1	HGS	#N/A	0.0254257	124.182	195.654	127.164	77.5131	85.5348	66.2817	65.9738	82.6144	81.2988	77.8488	59.0568	56.9573
O15020	Spectrin beta chain, non-erythrocytic 2 OS=Homo sapiens OX=9606 GN=SPTBN2 PE=1 SV=3	SPTBN2	#N/A	0.0721055	72.9301	65.9302	64.5282	95.9998	87.8541	87.7586	87.9814	107.87	92.2574	73.4708	104.046	94.1861
O15144	Actin-related protein 2/3 complex subunit 2 OS=Homo sapiens OX=9606 GN=ARPC2 PE=1 SV=1	ARPC2	#N/A	0.784926	46.8897	137.747	50.757	110.53	87.5372	87.4845	93.4379	101.718	107.03	67.2202	71.61	68.8363
O15217	Glutathione S-transferase A4 OS=Homo sapiens OX=9606 GN=GSTA4 PE=1 SV=1	GSTA4	#N/A	0.247788	333.996	82.5554	122.308	97.5416	88.5432	96.9061	103.95	118.018	110.143	45.9146	54.6601	60.6057
O15511	Actin-related protein 2/3 complex subunit 5 OS=Homo sapiens OX=9606 GN=ARPC5 PE=1 SV=3	ARPC5	#N/A	0.334953	92.1477	39.6695	23.8221	115.294	116.153	117.285	137.396	88.5287	76.5769	76.837	80.5252	76.2607
O15540	Fatty acid-binding protein, brain OS=Homo sapiens OX=9606 GN=FABP7 PE=1 SV=3	FABP7	#N/A	NA	NA	NA	180.682	25.0595	29.7864	NA	NA	45.4048	101.351	113.947	NA	NA
O43175	D-3-phosphoglycerate dehydrogenase OS=Homo sapiens OX=9606 GN=PHGDH PE=1 SV=4	PHGDH	#N/A	0.0598103	77.1523	75.566	80.5721	89.642	87.3979	94.5717	82.3729	82.9643	81.6939	84.4562	100.976	88.4244
O43390	Heterogeneous nuclear ribonucleoprotein R OS=Homo sapiens OX=9606 GN=HNRNPR PE=1 SV=1	HNRNPR	#N/A	0.417632	495.114	108.987	NA	NA	NA	81.4283	67.1563	NA	NA	NA	47.6683	54.8947
O43491	Band 4.1-like protein 2 OS=Homo sapiens OX=9606 GN=EPB41L2 PE=1 SV=1	EPB41L2	#N/A	0.737485	126.351	87.4736	52.069	110.613	86.2075	82.3803	91.1674	107.797	90.6436	72.0928	84.6453	85.5591
O43813	Glutathione S-transferase LANCL1 OS=Homo sapiens OX=9606 GN=LANCL1 PE=1 SV=1	LANCL1	#N/A	0.223539	293.564	79.0824	126.722	111.824	91.9896	100.492	121.977	116.333	77.7978	50.8537	49.5861	59.2328
O43865	S-adenosylhomocysteine hydrolase-like protein 1 OS=Homo sapiens OX=9606 GN=AHCYL1 PE=1 SV=2	AHCYL1	#N/A	0.945751	120.859	67.932	59.8694	90.9506	89.987	93.5172	102.362	85.9286	86.3453	85.6061	78.2827	88.9835
O60282	Kinesin heavy chain isoform 5C OS=Homo sapiens OX=9606 GN=KIF5C PE=1 SV=1	KIF5C	#N/A	0.642322	161.633	78.3271	NA	NA	NA	90.1386	60.6392	NA	NA	NA	95.0897	92.4332
O60502	Protein O-GlcNAcase OS=Homo sapiens OX=9606 GN=OGA PE=1 SV=2	OGA	#N/A	0.741929	119.998	63.4091	45.3268	103.354	89.1633	89.0173	98.5995	105.867	92.6375	75.5708	84.3064	93.2797
O75061	Putative tyrosine-protein phosphatase auxilin OS=Homo sapiens OX=9606 GN=DNAJC6 PE=1 SV=3	DNAJC6	#N/A	0.144945	62.5368	77.5179	NA	NA	NA	84.1819	69.0524	NA	NA	NA	89.0229	108.695
O75083	WD repeat-containing protein 1 OS=Homo sapiens OX=9606 GN=WDR1 PE=1 SV=4	WDR1	#N/A	NA	NA	NA	155.091	60.5821	55.501	NA	NA	88.7534	91.7972	84.227	NA	NA
O75223	Gamma-glutamylcyclotransferase OS=Homo sapiens OX=9606 GN=GGCT PE=1 SV=1	GGCT	#N/A	NA	NA	NA	284.198	21.8397	29.1379	NA	NA	22.082	75.507	105.237	NA	NA
O75390	Citrate synthase, mitochondrial OS=Homo sapiens OX=9606 GN=CS PE=1 SV=2	CS	#N/A	0.012621	135.371	110.957	124.794	88.0937	81.0458	91.0127	74.2984	77.6963	81.0482	77.6882	93.8386	69.2603
O75689	Arf-GAP with dual PH domain-containing protein 1 OS=Homo sapiens OX=9606 GN=ADAP1 PE=1 SV=2	ADAP1	#N/A	0.239757	298	72.6005	121.091	96.493	82.4658	107.752	126.377	134.969	110.094	43.8059	54.8442	53.1822
O75828	Carbonyl reductase [NADPH] 3 OS=Homo sapiens OX=9606 GN=CBR3 PE=1 SV=3	CBR3	#N/A	0.0553916	73.8082	37.2042	56.2861	86.2119	98.5544	74.227	81.1307	102.559	55.9388	91.7888	86.6531	132.077
O75832	26S proteasome non-ATPase regulatory subunit 10 OS=Homo sapiens OX=9606 GN=PSMD10 PE=1 SV=1	PSMD10	#N/A	NA	NA	NA	83.566	83.2825	97.3611	NA	NA	80.0806	76.4511	85.0532	NA	NA
O75891	Cytosolic 10-formyltetrahydrofolate dehydrogenase OS=Homo sapiens OX=9606 GN=ALDH1L1 PE=1 SV=2	ALDH1L1	#N/A	0.0195133	215.612	168.48	126.097	82.618	76.559	73.6002	57.5471	73.2561	90.1092	79.3938	71.8222	54.2864
O76031	ATP-dependent Clp protease ATP-binding subunit clpX-like, mitochondrial OS=Homo sapiens OX=9606 GN=CLPX PE=1 SV=2	CLPX	#N/A	0.936821	123.425	23.9533	NA	NA	NA	120.056	138.057	NA	NA	NA	72.7761	83.5594
O76054	SEC14-like protein 2 OS=Homo sapiens OX=9606 GN=SEC14L2 PE=1 SV=1	SEC14L2	#N/A	0.345346	44.8609	46.2676	97.683	101.442	105.925	89.0695	103.741	97.2988	92.9789	57.2474	106.66	99.3557
O76070	Gamma-synuclein OS=Homo sapiens OX=9606 GN=SNCG PE=1 SV=2	SNCG	#N/A	0.299584	105.097	166.668	111.54	22.1059	41.9912	72.1612	63.4013	42.788	89.5633	134.615	82.2927	62.7257
O94760	N(G),N(G)-dimethylarginine dimethylaminohydrolase 1 OS=Homo sapiens OX=9606 GN=DDAH1 PE=1 SV=3	DDAH1	#N/A	0.113009	82.0327	307.511	224.062	24.5598	36.2359	42.0923	36.4988	36.1926	82.0214	110.268	45.5325	32.2593
O94819	Kelch repeat and BTB domain-containing protein 11 OS=Homo sapiens OX=9606 GN=KBTBD11 PE=1 SV=1	KBTBD11	#N/A	0.21927	74.8008	86.9164	62.8189	88.5673	89.1545	88.3887	69.9501	93.1702	97.383	79.2841	85.6993	100.171
O95166	Gamma-aminobutyric acid receptor-associated protein OS=Homo sapiens OX=9606 GN=GABARAP PE=1 SV=1	GABARAP	#N/A	0.270822	342.856	114.094	NA	NA	NA	96.7512	90.8952	NA	NA	NA	69.75	39.4717
O95433	Activator of 90 kDa heat shock protein ATPase homolog 1 OS=Homo sapiens OX=9606 GN=AHSA1 PE=1 SV=1	AHSA1	#N/A	0.776522	129.596	59.4812	NA	NA	NA	102.106	112.139	NA	NA	NA	88.988	77.0262
P00338	L-lactate dehydrogenase A chain OS=Homo sapiens OX=9606 GN=LDHA PE=1 SV=2	LDHA	#N/A	0.308078	88.7106	126.488	118.046	64.8727	73.8581	57.4263	62.0582	67.7219	77.5127	97.3238	105.131	86.4602
P00352	Retinal dehydrogenase 1 OS=Homo sapiens OX=9606 GN=ALDH1A1 PE=1 SV=2	ALDH1A1	#N/A	0.111769	76.8018	368.849	245.827	14.3989	42.889	15.7651	39.5751	21.6687	101.355	102.554	29.9468	17.9697
P00441	Superoxide dismutase [Cu-Zn] OS=Homo sapiens OX=9606 GN=SOD1 PE=1 SV=2	SOD1	#N/A	0.916237	33.4544	203.577	64.2381	13.9245	31.7096	59.1884	48.1246	26.8477	93.9368	159.139	112.691	49.9813
P00492	Hypoxanthine-guanine phosphoribosyltransferase OS=Homo sapiens OX=9606 GN=HPRT1 PE=1 SV=2	HPRT1	#N/A	0.137234	68.7853	317.409	198.237	37.9177	46.1153	50.6102	44.0123	45.3424	87.56	102.102	37.1652	23.5522
P00505	Aspartate aminotransferase, mitochondrial OS=Homo sapiens OX=9606 GN=GOT2 PE=1 SV=3	GOT2	#N/A	0.124824	89.4662	371.657	206.089	36.2083	34.5708	24.1013	20.6241	43.31	75.1392	111.467	33.0489	18.1162
P00558	Phosphoglycerate kinase 1 OS=Homo sapiens OX=9606 GN=PGK1 PE=1 SV=3	PGK1	#N/A	0.108695	86.284	251.633	191.509	39.9936	49.5296	52.5325	51.4888	40.0324	76.8209	107.707	53.628	47.0108
P00915	Carbonic anhydrase 1 OS=Homo sapiens OX=9606 GN=CA1 PE=1 SV=2	CA1	#N/A	0.138644	78.667	361.436	208.935	24.4219	31.0492	33.6118	24.656	39.757	79.9425	116.457	28.8821	20.2527
P00918	Carbonic anhydrase 2 OS=Homo sapiens OX=9606 GN=CA2 PE=1 SV=2	CA2	#N/A	0.0714625	101.887	256.19	213.469	30.1602	55.8411	45.5824	47.6214	37.4454	70.7656	106.383	55.5235	47.2434
P00966	Argininosuccinate synthase OS=Homo sapiens OX=9606 GN=ASS1 PE=1 SV=2	ASS1	#N/A	0.0538139	84.2084	45.6849	28.8559	101.569	89.9745	86.8011	80.2086	91.004	84.5501	88.7165	118.736	101.789
P01009	Alpha-1-antitrypsin OS=Homo sapiens OX=9606 GN=SERPINA1 PE=1 SV=3	SERPINA1	#N/A	0.0718492	97.6373	191.618	158.007	47.1906	57.5525	66.1931	69.4183	55.5394	85.4278	101.756	61.5411	59.9357
P01023	Alpha-2-macroglobulin OS=Homo sapiens OX=9606 GN=A2M PE=1 SV=3	A2M	#N/A	0.0993938	86.77	295.898	222.27	28.566	38.3465	38.0848	39.6635	38.082	86.9791	105.485	43.6563	40.2525
P01024	Complement C3 OS=Homo sapiens OX=9606 GN=C3 PE=1 SV=2	C3	#N/A	NA	NA	NA	50.1118	112.924	86.3129	NA	NA	122.708	73.9412	73.5117	NA	NA
P01111	GTPase NRas OS=Homo sapiens OX=9606 GN=NRAS PE=1 SV=1	NRAS	#N/A	0.0177135	128.518	149.503	NA	NA	NA	87.3162	86.8652	NA	NA	NA	57.2712	61.7211
P01834	Immunoglobulin kappa constant OS=Homo sapiens OX=9606 GN=IGKC PE=1 SV=2	IGKC	#N/A	NA	NA	NA	124.777	80.2071	53.4628	NA	NA	69.5036	68.4271	101.008	NA	NA
P02511	Alpha-crystallin B chain OS=Homo sapiens OX=9606 GN=CRYAB PE=1 SV=2	CRYAB	#N/A	0.0766742	71.0113	63.2839	45.6431	96.9312	93.4078	87.1016	82.1735	95.5387	111.928	71.8825	90.6088	106.594
P02533	Keratin, type I cytoskeletal 14 OS=Homo sapiens OX=9606 GN=KRT14 PE=1 SV=4	KRT14	#N/A	0.198822	201.622	109.943	46.0251	47.9418	294.163	89.0727	193.907	64.4167	57.9092	36.8037	35.4781	29.0961
P02538	Keratin, type II cytoskeletal 6A OS=Homo sapiens OX=9606 GN=KRT6A PE=1 SV=3	KRT6A	#N/A	0.15268	192.5	112.027	64.5805	44.0058	311.595	95.9047	158.891	56.2625	45.7444	33.3515	46.8154	37.7421
P02686	Myelin basic protein OS=Homo sapiens OX=9606 GN=MBP PE=1 SV=3	MBP	#N/A	0.927888	102.514	64.6344	57.7122	89.0032	73.7532	78.6669	144.268	105.771	149.988	61.6541	79.7079	79.1249
P02768	Serum albumin OS=Homo sapiens OX=9606 GN=ALB PE=1 SV=2	ALB	#N/A	0.0483891	126.291	314.059	234.811	26.5623	37.3522	41.5828	34.9641	39.2731	78.1829	106.509	36.3301	28.2146
P02787	Serotransferrin OS=Homo sapiens OX=9606 GN=TF PE=1 SV=3	TF	#N/A	NA	NA	NA	251.957	23.2336	45.7977	NA	NA	39.5396	75.0398	100.679	NA	NA
P02792	Ferritin light chain OS=Homo sapiens OX=9606 GN=FTL PE=1 SV=2	FTL	#N/A	0.146769	69.4529	360.003	229.302	14.6259	27.2095	35.0585	18.3878	30.4569	81.1475	119.259	37.1045	20.5335
P02794	Ferritin heavy chain OS=Homo sapiens OX=9606 GN=FTH1 PE=1 SV=2	FTH1	#N/A	0.196132	67.0392	337.829	180.754	15.4168	28.2617	44.8187	28.4685	29.4109	90.7547	128.292	39.8129	21.7385
P04075	Fructose-bisphosphate aldolase A OS=Homo sapiens OX=9606 GN=ALDOA PE=1 SV=2	ALDOA	#N/A	0.0838203	105.1	319.772	223.579	23.7352	34.7892	36.9604	36.7237	33.7324	73.5384	115.659	36.3787	29.4125
P04179	Superoxide dismutase [Mn], mitochondrial OS=Homo sapiens OX=9606 GN=SOD2 PE=1 SV=3	SOD2	#N/A	0.139698	77.5505	332.011	213.995	17.4779	25.0923	37.427	37.8753	33.3143	77.5598	123.725	30.3405	28.109
P04259	Keratin, type II cytoskeletal 6B OS=Homo sapiens OX=9606 GN=KRT6B PE=1 SV=5	KRT6B	#N/A	0.131432	198.328	113.774	75.9325	46.5487	288.178	96.3524	160.542	53.4209	47.8573	39.4857	43.8176	36.332
P04264	Keratin, type II cytoskeletal 1 OS=Homo sapiens OX=9606 GN=KRT1 PE=1 SV=6	KRT1	#N/A	0.0402536	171.584	108.656	83.7465	78.0329	175.269	89.8576	182.898	98.4852	78.9839	45.9478	46.823	33.402
P04406	Glyceraldehyde-3-phosphate dehydrogenase OS=Homo sapiens OX=9606 GN=GAPDH PE=1 SV=3	GAPDH	#N/A	0.125185	79.9797	351.89	229.067	19.7177	29.7605	33.3052	27.2889	32.1301	76.5787	117.349	32.4554	22.7203
P05091	Aldehyde dehydrogenase, mitochondrial OS=Homo sapiens OX=9606 GN=ALDH2 PE=1 SV=2	ALDH2	#N/A	0.0674442	109.964	273.221	172.316	51.4306	57.0019	54.0963	43.6601	63.549	83.6425	94.3325	40.8509	40.7426
P05413	Fatty acid-binding protein, heart OS=Homo sapiens OX=9606 GN=FABP3 PE=1 SV=4	FABP3	#N/A	NA	NA	NA	314.584	17.1277	32.1051	NA	NA	30.731	69.0684	97.3297	NA	NA
P06733	Alpha-enolase OS=Homo sapiens OX=9606 GN=ENO1 PE=1 SV=2	ENO1	#N/A	0.109862	87.4649	340.547	235.407	16.7328	30.5401	35.3522	28.8279	29.2213	75.8264	117.791	33.7806	25.8176
P06753	Tropomyosin alpha-3 chain OS=Homo sapiens OX=9606 GN=TPM3 PE=1 SV=2	TPM3	#N/A	0.231841	102.499	123.926	82.0881	57.7479	68.1851	107.385	82.5256	70.2351	104.207	101.059	75.0889	61.8961
P07195	L-lactate dehydrogenase B chain OS=Homo sapiens OX=9606 GN=LDHB PE=1 SV=2	LDHB	#N/A	0.156028	71.8518	259.616	194.332	34.2969	48.3035	44.1762	41.4225	40.5314	76.8716	109.707	63.3791	49.2703
P07197	Neurofilament medium polypeptide OS=Homo sapiens OX=9606 GN=NEFM PE=1 SV=3	NEFM	#N/A	0.0681448	98.8891	237.537	164.804	53.2732	53.8075	59.5231	48.6097	67.3334	105.677	86.7865	52.4269	51.8589
P07737	Profilin-1 OS=Homo sapiens OX=9606 GN=PFN1 PE=1 SV=2	PFN1	#N/A	0.468133	34.3881	225.155	133.022	22.8527	34.5131	65.3445	62.0192	40.0708	94.0613	130.705	67.0437	49.9241
P07814	Bifunctional glutamate/proline--tRNA ligase OS=Homo sapiens OX=9606 GN=EPRS PE=1 SV=5	EPRS	#N/A	0.266342	83.7854	49.6608	NA	NA	NA	91.2577	98.6826	NA	NA	NA	119.79	86.4746
P07900	Heat shock protein HSP 90-alpha OS=Homo sapiens OX=9606 GN=HSP90AA1 PE=1 SV=5	HSP90AA1	#N/A	0.107462	87.835	112.967	90.0967	83.7873	81.5384	89.8304	89.0651	82.6779	86.0281	85.2172	74.8357	77.4127
P08238	Heat shock protein HSP 90-beta OS=Homo sapiens OX=9606 GN=HSP90AB1 PE=1 SV=4	HSP90AB1	#N/A	0.37153	90.5862	91.4767	76.8896	90.0236	86.5029	95.9203	89.9231	89.3109	87.9137	81.0764	80.3888	83.0451
P08670	Vimentin OS=Homo sapiens OX=9606 GN=VIM PE=1 SV=4	VIM	#N/A	0.0663159	117.659	253.627	183.174	41.2582	42.9768	49.7284	50.5645	32.7838	74.0921	115.847	55.4746	42.668
P08758	Annexin A5 OS=Homo sapiens OX=9606 GN=ANXA5 PE=1 SV=2	ANXA5	#N/A	0.102889	80.7282	252.937	202.828	31.1983	46.3394	62.4964	54.4559	54.0429	85.9146	101.405	48.6475	42.216
P08779	Keratin, type I cytoskeletal 16 OS=Homo sapiens OX=9606 GN=KRT16 PE=1 SV=4	KRT16	#N/A	0.186197	195.981	114.309	43.3527	42.1645	325.393	90.2457	197.031	53.8655	49.8147	33.0694	32.2033	26.6184
P09104	Gamma-enolase OS=Homo sapiens OX=9606 GN=ENO2 PE=1 SV=3	ENO2	#N/A	0.1279	79.268	342.169	224.598	17.4446	30.3712	38.2923	27.6968	32.147	78.911	118.326	33.1968	25.155
P09211	Glutathione S-transferase P OS=Homo sapiens OX=9606 GN=GSTP1 PE=1 SV=2	GSTP1	#N/A	0.214276	375.561	108.135	136.883	91.7761	78.6421	91.478	90.7649	96.9147	110.306	55.5704	64.3664	44.5669
P09382	Galectin-1 OS=Homo sapiens OX=9606 GN=LGALS1 PE=1 SV=2	LGALS1	#N/A	0.671887	48.2039	171.862	106.756	30.8374	42.3072	73.5041	76.2986	43.1905	90.1137	131.721	74.4751	63.8675
P09471	Guanine nucleotide-binding protein G(o) subunit alpha OS=Homo sapiens OX=9606 GN=GNAO1 PE=1 SV=4	GNAO1	#N/A	0.833881	53.0064	82.155	101.407	107.6	91.9441	92.2085	93.3849	88.2437	86.6426	65.2998	97.5047	85.1166
P09497	Clathrin light chain B OS=Homo sapiens OX=9606 GN=CLTB PE=1 SV=1	CLTB	#N/A	0.138116	35.8867	69.285	NA	NA	NA	91.959	81.3647	NA	NA	NA	118.259	90.8152
P09543	2',3'-cyclic-nucleotide 3'-phosphodiesterase OS=Homo sapiens OX=9606 GN=CNP PE=1 SV=2	CNP	#N/A	0.133005	106.323	81.6056	91.42	104.326	100.653	97.2128	95.7604	90.5242	94.6581	61.6074	77.4827	84.51
P09622	Dihydrolipoyl dehydrogenase, mitochondrial OS=Homo sapiens OX=9606 GN=DLD PE=1 SV=2	DLD	#N/A	NA	NA	NA	105.947	83.2609	83.32	NA	NA	89.1873	81.002	80.1904	NA	NA
P09936	Ubiquitin carboxyl-terminal hydrolase isozyme L1 OS=Homo sapiens OX=9606 GN=UCHL1 PE=1 SV=2	UCHL1	#N/A	0.532425	79.9354	82.8564	88.6549	92.5888	83.8438	90.0587	93.576	81.0101	83.8441	82.2945	89.8459	86.1946
P09960	Leukotriene A-4 hydrolase OS=Homo sapiens OX=9606 GN=LTA4H PE=1 SV=2	LTA4H	#N/A	0.00607675	147.213	133.372	134.531	63.1475	79.4466	82.9877	87.1792	58.1775	70.9354	96.878	77.107	60.7882
P09972	Fructose-bisphosphate aldolase C OS=Homo sapiens OX=9606 GN=ALDOC PE=1 SV=2	ALDOC	#N/A	0.0830765	100.076	333.759	234.653	26.1668	35.3174	36.9371	34.2347	38.4116	75.223	109.106	31.0331	25.8277
P10114	Ras-related protein Rap-2a OS=Homo sapiens OX=9606 GN=RAP2A PE=1 SV=1	RAP2A	#N/A	0.0715507	41.2377	68.9738	55.3915	89.3808	98.6074	121.272	91.8273	96.6614	106.494	71.9719	75.0378	90.367
P10599	Thioredoxin OS=Homo sapiens OX=9606 GN=TXN PE=1 SV=3	TXN	#N/A	0.413314	131.04	159.257	79.275	28.9795	45.7704	74.4109	70.6788	52.2883	87.4279	136.684	85.637	56.6935
P10768	S-formylglutathione hydrolase OS=Homo sapiens OX=9606 GN=ESD PE=1 SV=2	ESD	#N/A	0.229562	32.3834	396.819	177.175	51.0796	36.2562	31.9071	24.1958	54.5321	90.8603	102.269	32.8303	4.43525
P10809	60 kDa heat shock protein, mitochondrial OS=Homo sapiens OX=9606 GN=HSPD1 PE=1 SV=2	HSPD1	#N/A	0.00788728	160.955	214.062	171.96	45.6246	56.6452	76.0843	57.642	56.8353	83.1625	99.4661	46.024	46.4036
P11021	Endoplasmic reticulum chaperone BiP OS=Homo sapiens OX=9606 GN=HSPA5 PE=1 SV=2	HSPA5	#N/A	0.305931	126.67	81.9849	81.5407	81.8139	89.2056	96.5165	108.031	90.4291	98.8276	77.2803	75.0284	76.6713
P11142	Heat shock cognate 71 kDa protein OS=Homo sapiens OX=9606 GN=HSPA8 PE=1 SV=1	HSPA8	#N/A	0.791698	84.1869	85.1093	73.3561	92.6282	90.2338	99.6979	98.927	89.3317	87.7433	79.3677	77.7553	82.1533
P11413	Glucose-6-phosphate 1-dehydrogenase OS=Homo sapiens OX=9606 GN=G6PD PE=1 SV=4	G6PD	#N/A	NA	NA	NA	64.5744	97.54	81.48	NA	NA	89.6066	87.889	83.3939	NA	NA
P11766	Alcohol dehydrogenase class-3 OS=Homo sapiens OX=9606 GN=ADH5 PE=1 SV=4	ADH5	#N/A	0.235152	53.4639	363.582	151.593	57.9085	46.2082	31.3557	31.4422	38.4588	67.9955	116.678	25.0766	22.1265
P11940	Polyadenylate-binding protein 1 OS=Homo sapiens OX=9606 GN=PABPC1 PE=1 SV=2	PABPC1	#N/A	0.222133	55.7701	85.3387	73.6422	114.216	89.8831	92.0862	81.2391	88.9878	76.3502	75.01	98.6936	88.7217
P12277	Creatine kinase B-type OS=Homo sapiens OX=9606 GN=CKB PE=1 SV=1	CKB	#N/A	0.304217	62.7061	180.775	120.353	64.052	62.8543	57.0491	72.6856	69.322	82.4468	99.3264	66.9356	72.0118
P13611	Versican core protein OS=Homo sapiens OX=9606 GN=VCAN PE=1 SV=3	VCAN	#N/A	0.0682579	91.947	205.27	158.972	62.5023	56.5826	68.7752	67.9538	66.7399	93.9856	88.2146	53.7484	55.8674
P13639	Elongation factor 2 OS=Homo sapiens OX=9606 GN=EEF2 PE=1 SV=4	EEF2	#N/A	0.770399	58.5528	81.1369	96.591	83.276	81.4713	105.637	102.008	103.322	82.6072	78.2723	99.6595	71.411
P13645	Keratin, type I cytoskeletal 10 OS=Homo sapiens OX=9606 GN=KRT10 PE=1 SV=6	KRT10	#N/A	0.180385	192.468	111.74	56.5561	83.6664	168.85	97.829	167.513	119.389	82.6013	45.5196	41.0583	35.2462
P13647	Keratin, type II cytoskeletal 5 OS=Homo sapiens OX=9606 GN=KRT5 PE=1 SV=3	KRT5	#N/A	0.0729762	180.236	115.999	94.3716	53.8556	252.133	97.0433	159.169	71.056	51.0705	39.9888	44.0331	37.6822
P13797	Plastin-3 OS=Homo sapiens OX=9606 GN=PLS3 PE=1 SV=4	PLS3	#N/A	0.540578	50.3387	134.039	115.5	57.9899	76.2031	86.059	73.9259	76.766	87.1566	93.0169	74.5873	80.2338
P13804	Electron transfer flavoprotein subunit alpha, mitochondrial OS=Homo sapiens OX=9606 GN=ETFA PE=1 SV=1	ETFA	#N/A	0.192017	249.763	121.72	99.6391	85.0072	67.3063	85.4612	84.2593	91.5337	120.665	71.2596	72.8171	56.1308
P14174	Macrophage migration inhibitory factor OS=Homo sapiens OX=9606 GN=MIF PE=1 SV=4	MIF	#N/A	0.0787674	17.1668	74.5424	60.2327	74.6631	70.2172	90.6125	115.438	68.3836	75.5299	111.311	84.118	90.873
P14618	Pyruvate kinase PKM OS=Homo sapiens OX=9606 GN=PKM PE=1 SV=4	PKM	#N/A	0.101005	93.5688	299.712	203.686	32.8145	41.5701	44.639	42.989	40.6221	75.0895	111.409	42.2861	32.1507
P14625	Endoplasmin OS=Homo sapiens OX=9606 GN=HSP90B1 PE=1 SV=1	HSP90B1	#N/A	0.447843	48.4006	89.0646	77.1464	86.7891	90.7114	101.779	89.2788	97.1987	87.3859	78.1551	80.5045	87.1373
P15121	Aldo-keto reductase family 1 member B1 OS=Homo sapiens OX=9606 GN=AKR1B1 PE=1 SV=3	AKR1B1	#N/A	0.0791967	115.369	286.574	167.969	45.4424	55.8664	42.5964	46.7818	49.2235	79.1502	105.13	35.9541	39.5924
P16949	Stathmin OS=Homo sapiens OX=9606 GN=STMN1 PE=1 SV=3	STMN1	#N/A	0.697349	52.6891	150.435	63.7677	21.0952	37.9902	72.7089	75.8604	34.7274	102.514	147.364	116.42	54.7592
P17174	Aspartate aminotransferase, cytoplasmic OS=Homo sapiens OX=9606 GN=GOT1 PE=1 SV=3	GOT1	#N/A	0.0899967	100.67	301.175	188.582	35.8118	49.7535	46.1563	45.3465	54.002	80.5317	104.086	38.2221	30.299
P17600	Synapsin-1 OS=Homo sapiens OX=9606 GN=SYN1 PE=1 SV=3	SYN1	#N/A	0.0184403	92.146	92.1058	99.7151	83.1562	84.8997	87.6529	95.4343	83.2872	89.9988	79.5329	77.5336	85.8538
P17677	Neuromodulin OS=Homo sapiens OX=9606 GN=GAP43 PE=1 SV=1	GAP43	#N/A	0.225088	86.6581	224.099	124.205	35.4895	60.9248	54.6353	75.3534	35.3311	82.6303	122.388	66.1721	43.0242
P17987	T-complex protein 1 subunit alpha OS=Homo sapiens OX=9606 GN=TCP1 PE=1 SV=1	TCP1	#N/A	0.108937	87.0034	52.5442	55.7274	95.7085	93.3015	89.1204	96.3371	99.9044	85.2443	79.118	107.558	93.2362
P18669	Phosphoglycerate mutase 1 OS=Homo sapiens OX=9606 GN=PGAM1 PE=1 SV=2	PGAM1	#N/A	0.151055	72.8754	300.114	210.873	22.4988	38.0354	38.6435	38.3576	33.3868	70.1215	119.778	50.5441	36.3544
P19338	Nucleolin OS=Homo sapiens OX=9606 GN=NCL PE=1 SV=3	NCL	#N/A	0.477573	102.425	102.227	84.3377	90.7585	84.6375	66.624	67.4726	88.9285	81.0805	82.4398	83.5068	102.342
P19367	Hexokinase-1 OS=Homo sapiens OX=9606 GN=HK1 PE=1 SV=3	HK1	#N/A	0.452793	107.815	66.312	59.8314	92.5574	93.3011	86.3254	90.5596	93.2687	83.2639	82.3191	102.116	89.6614
P20336	Ras-related protein Rab-3A OS=Homo sapiens OX=9606 GN=RAB3A PE=1 SV=1	RAB3A	#N/A	0.597836	58.644	99.3874	81.8655	79.4652	84.974	86.2101	92.8761	79.0573	87.1715	88.5483	91.2187	81.0474
P20339	Ras-related protein Rab-5A OS=Homo sapiens OX=9606 GN=RAB5A PE=1 SV=2	RAB5A	#N/A	0.0105333	216.847	144.322	166.811	59.5064	56.287	65.2432	60.4385	92.0284	89.0608	81.1421	81.2008	67.0722
P21266	Glutathione S-transferase Mu 3 OS=Homo sapiens OX=9606 GN=GSTM3 PE=1 SV=3	GSTM3	#N/A	0.227561	343.79	96.7091	133.153	86.5304	83.1944	91.8776	89.3536	116.055	107.91	51.5146	75.7212	50.3361
P21281	V-type proton ATPase subunit B, brain isoform OS=Homo sapiens OX=9606 GN=ATP6V1B2 PE=1 SV=3	ATP6V1B2	#N/A	0.193446	152.84	95.4646	96.1682	88.1953	80.2441	84.1079	101.531	81.7941	85.1572	82.8772	78.4743	73.8509
P21283	V-type proton ATPase subunit C 1 OS=Homo sapiens OX=9606 GN=ATP6V1C1 PE=1 SV=4	ATP6V1C1	#N/A	0.333822	82.8477	79.7361	86.8247	108.239	81.7868	83.0919	81.0671	68.4313	90.8966	78.2986	98.526	93.8192
P22234	Multifunctional protein ADE2 OS=Homo sapiens OX=9606 GN=PAICS PE=1 SV=3	PAICS	#N/A	0.172283	263.242	170.596	NA	NA	NA	75.2415	68.6023	NA	NA	NA	48.7658	51.8014
P22314	Ubiquitin-like modifier-activating enzyme 1 OS=Homo sapiens OX=9606 GN=UBA1 PE=1 SV=3	UBA1	#N/A	0.523477	84.4743	98.3174	94.1027	83.3333	90.3545	86.1662	81.3858	82.0948	84.1357	81.3982	99.7761	79.7794
P23471	Receptor-type tyrosine-protein phosphatase zeta OS=Homo sapiens OX=9606 GN=PTPRZ1 PE=1 SV=4	PTPRZ1	#N/A	0.0275386	231.017	198.463	123.497	78.5637	57.5398	59.1901	51.5659	74.3026	83.1815	92.6709	61.4364	51.1785
P23526	Adenosylhomocysteinase OS=Homo sapiens OX=9606 GN=AHCY PE=1 SV=4	AHCY	#N/A	NA	NA	NA	175.363	39.4903	35.6751	NA	NA	98.6919	102.332	88.7453	NA	NA
P24534	Elongation factor 1-beta OS=Homo sapiens OX=9606 GN=EEF1B2 PE=1 SV=3	EEF1B2	#N/A	NA	NA	NA	114.583	85.3391	69.4915	NA	NA	95.7198	97.8028	73.9839	NA	NA
P24752	Acetyl-CoA acetyltransferase, mitochondrial OS=Homo sapiens OX=9606 GN=ACAT1 PE=1 SV=1	ACAT1	#N/A	0.448765	132.175	78.1033	80.0288	83.6081	92.2655	88.6103	102.504	90.9129	94.7106	77.1112	80.6983	82.8229
P25705	ATP synthase subunit alpha, mitochondrial OS=Homo sapiens OX=9606 GN=ATP5F1A PE=1 SV=1	ATP5F1A	#N/A	0.306591	105.484	49.2367	48.4969	107.067	87.8136	90.3511	94.3531	94.892	87.0932	79.581	92.4643	100.986
P25788	Proteasome subunit alpha type-3 OS=Homo sapiens OX=9606 GN=PSMA3 PE=1 SV=2	PSMA3	#N/A	NA	NA	NA	154.113	44.9105	70.8127	NA	NA	99.536	92.5764	80.5842	NA	NA
P26038	Moesin OS=Homo sapiens OX=9606 GN=MSN PE=1 SV=3	MSN	#N/A	0.141819	192.154	98.6325	104.168	95.6715	74.3796	92.8153	120.541	106.101	119.867	57.8925	63.0106	59.5162
P26640	Valine--tRNA ligase OS=Homo sapiens OX=9606 GN=VARS PE=1 SV=4	VARS	#N/A	0.486491	236.44	88.1297	53.2712	108.995	89.3738	76.7513	80.0426	99.3392	82.5167	77.1602	72.1825	85.8525
P26641	Elongation factor 1-gamma OS=Homo sapiens OX=9606 GN=EEF1G PE=1 SV=3	EEF1G	#N/A	0.960873	127.515	66.1047	60.5235	95.8166	95.7649	95.507	106.57	95.1143	82.715	79.2746	93.8289	77.5833
P27348	14-3-3 protein theta OS=Homo sapiens OX=9606 GN=YWHAQ PE=1 SV=1	YWHAQ	#N/A	0.0978813	84.8793	128.839	110.04	67.6645	76.1001	87.223	85.331	80.6911	88.011	88.8088	73.5562	72.4365
P28161	Glutathione S-transferase Mu 2 OS=Homo sapiens OX=9606 GN=GSTM2 PE=1 SV=2	GSTM2	#N/A	0.200706	328.726	99.8971	140.227	89.1939	85.7254	91.4307	91.5618	114.828	104.277	49.2019	70.9783	52.0647
P29218	Inositol monophosphatase 1 OS=Homo sapiens OX=9606 GN=IMPA1 PE=1 SV=1	IMPA1	#N/A	NA	NA	NA	178.845	69.9072	74.5274	NA	NA	78.4366	104.122	63.7079	NA	NA
P29401	Transketolase OS=Homo sapiens OX=9606 GN=TKT PE=1 SV=3	TKT	#N/A	0.0594419	115.24	290.696	229.375	28.1571	32.4178	43.1573	43.0575	38.5752	74.2674	111.325	45.7292	33.6289
P30038	Delta-1-pyrroline-5-carboxylate dehydrogenase, mitochondrial OS=Homo sapiens OX=9606 GN=ALDH4A1 PE=1 SV=3	ALDH4A1	#N/A	NA	NA	NA	183.583	30.342	27.9313	NA	NA	38.2618	88.5099	119.301	NA	NA
P30041	Peroxiredoxin-6 OS=Homo sapiens OX=9606 GN=PRDX6 PE=1 SV=3	PRDX6	#N/A	0.133546	81.4259	285.209	196.031	27.9639	37.959	48.6262	44.3321	38.5349	75.3105	117.771	44.3711	38.4108
P30044	Peroxiredoxin-5, mitochondrial OS=Homo sapiens OX=9606 GN=PRDX5 PE=1 SV=4	PRDX5	#N/A	0.882071	53.883	97.1369	84.9489	83.294	84.5161	96.0062	102.978	80.0004	85.1909	86.7647	75.0146	80.5037
P30086	Phosphatidylethanolamine-binding protein 1 OS=Homo sapiens OX=9606 GN=PEBP1 PE=1 SV=3	PEBP1	#N/A	0.39955	100.654	191.002	96.7361	24.9506	42.073	75.5499	61.7448	34.7298	87.393	140.994	84.3089	46.5146
P30153	Serine/threonine-protein phosphatase 2A 65 kDa regulatory subunit A alpha isoform OS=Homo sapiens OX=9606 GN=PPP2R1A PE=1 SV=4	PPP2R1A	#N/A	0.858605	118.147	77.5806	72.3015	85.7416	86.7747	81.1314	77.3705	87.8603	93.2844	82.3338	104.481	90.2551
P30626	Sorcin OS=Homo sapiens OX=9606 GN=SRI PE=1 SV=1	SRI	#N/A	0.436802	28.0469	96.4213	75.8735	66.9388	61.0385	109.286	108.92	45.9255	106.061	109.242	81.2653	70.268
P31146	Coronin-1A OS=Homo sapiens OX=9606 GN=CORO1A PE=1 SV=4	CORO1A	#N/A	0.612147	44.144	28.409	134.679	64.7689	74.1018	113.915	115.134	94.6669	116.368	67.9419	108.396	88.7365
P31150	Rab GDP dissociation inhibitor alpha OS=Homo sapiens OX=9606 GN=GDI1 PE=1 SV=2	GDI1	#N/A	0.0834389	94.8015	261.769	185.584	41.3913	53.7051	51.4153	56.9447	51.6474	87.1161	98.891	46.4406	41.2767
P31323	cAMP-dependent protein kinase type II-beta regulatory subunit OS=Homo sapiens OX=9606 GN=PRKAR2B PE=1 SV=3	PRKAR2B	#N/A	0.318419	73.122	100.516	63.844	92.9139	107.259	129.253	103.398	107.003	87.0057	68.8843	70.2853	58.6916
P31946	14-3-3 protein beta/alpha OS=Homo sapiens OX=9606 GN=YWHAB PE=1 SV=3	YWHAB	#N/A	0.0863428	91.3099	184.022	143.915	58.5131	64.3326	69.7327	70.4398	64.2691	84.1738	95.4876	67.3698	59.6983
P32119	Peroxiredoxin-2 OS=Homo sapiens OX=9606 GN=PRDX2 PE=1 SV=5	PRDX2	#N/A	0.0166098	167.358	301.484	223.064	33.6108	42.3086	45.2399	35.4581	50.3486	87.3507	97.1884	35.8857	28.0022
P34932	Heat shock 70 kDa protein 4 OS=Homo sapiens OX=9606 GN=HSPA4 PE=1 SV=4	HSPA4	#N/A	0.0121002	158.053	201.761	157.248	49.6902	49.1245	65.4686	71.5607	63.399	74.6139	106.427	53.8068	48.9096
P35080	Profilin-2 OS=Homo sapiens OX=9606 GN=PFN2 PE=1 SV=3	PFN2	#N/A	0.0496787	128.602	288.994	221.318	22.929	36.2482	41.7728	31.4344	31.6289	76.8142	115.342	46.7163	39.2915
P35527	Keratin, type I cytoskeletal 9 OS=Homo sapiens OX=9606 GN=KRT9 PE=1 SV=3	KRT9	#N/A	0.0492022	161.218	89.1392	93.1323	80.9338	167.329	88.8524	202.112	68.4703	81.4509	54.4775	51.7484	34.3574
P35579	Myosin-9 OS=Homo sapiens OX=9606 GN=MYH9 PE=1 SV=4	MYH9	#N/A	0.0639238	53.6833	31.7651	43.3203	124.453	95.8507	109.203	119.554	106.47	115.071	54.8483	84.6853	98.3018
P35611	Alpha-adducin OS=Homo sapiens OX=9606 GN=ADD1 PE=1 SV=2	ADD1	#N/A	0.206581	72.3788	86.9139	69.6275	87.5856	79.9427	94.1636	88.6144	85.4704	93.9011	85.8209	84.9368	87.6127
P35813	Protein phosphatase 1A OS=Homo sapiens OX=9606 GN=PPM1A PE=1 SV=1	PPM1A	#N/A	NA	NA	NA	19.0259	106.4	104.737	NA	NA	103.111	68.1337	85.6075	NA	NA
P35908	Keratin, type II cytoskeletal 2 epidermal OS=Homo sapiens OX=9606 GN=KRT2 PE=1 SV=2	KRT2	#N/A	0.227897	229.735	114.542	48.6428	72.8439	211.029	87.9991	167.381	99.6289	71.5716	44.8037	41.7377	33.9046
P36405	ADP-ribosylation factor-like protein 3 OS=Homo sapiens OX=9606 GN=ARL3 PE=1 SV=2	ARL3	#N/A	0.62945	52.607	113.618	115.139	91.0799	68.0927	81.3401	90.5645	85.0251	95.8414	76.3196	96.3475	74.6709
P36543	V-type proton ATPase subunit E 1 OS=Homo sapiens OX=9606 GN=ATP6V1E1 PE=1 SV=1	ATP6V1E1	#N/A	0.0143458	182.438	149.154	148.2	51.7418	57.3777	64.1981	52.4276	45.2806	65.8335	113.976	85.273	71.5968
P37837	Transaldolase OS=Homo sapiens OX=9606 GN=TALDO1 PE=1 SV=2	TALDO1	#N/A	0.0850155	99.0995	315.19	233.061	28.1611	33.5962	38.9003	35.1386	33.6579	75.4886	110.907	44.38	28.4893
P37840	Alpha-synuclein OS=Homo sapiens OX=9606 GN=SNCA PE=1 SV=1	SNCA	#N/A	0.616706	65.0694	188.891	91.9972	24.6747	42.625	57.7817	56.7396	43.638	102.483	133.088	70.0456	73.2091
P38606	V-type proton ATPase catalytic subunit A OS=Homo sapiens OX=9606 GN=ATP6V1A PE=1 SV=2	ATP6V1A	#N/A	0.696595	90.2642	88.9491	77.3649	89.0149	83.951	82.035	85.4731	84.8186	92.9565	81.9156	92.2341	88.8431
P38646	Stress-70 protein, mitochondrial OS=Homo sapiens OX=9606 GN=HSPA9 PE=1 SV=2	HSPA9	#N/A	0.0361794	115.814	122.87	95.6206	93.7364	89.4046	97.2482	81.7012	83.9742	90.7231	73.6577	70.5452	69.4588
P40227	T-complex protein 1 subunit zeta OS=Homo sapiens OX=9606 GN=CCT6A PE=1 SV=3	CCT6A	#N/A	0.57474	108.323	68.8736	65.0112	90.4371	89.797	86.0488	81.2301	95.842	89.2918	80.0229	89.9693	99.5695
P40818	Ubiquitin carboxyl-terminal hydrolase 8 OS=Homo sapiens OX=9606 GN=USP8 PE=1 SV=1	USP8	#N/A	0.511867	70.372	172.175	NA	NA	NA	56.6016	42.3055	NA	NA	NA	67.0748	92.4807
P40925	Malate dehydrogenase, cytoplasmic OS=Homo sapiens OX=9606 GN=MDH1 PE=1 SV=4	MDH1	#N/A	0.116371	86.4355	340.153	216.087	26.1768	36.3163	34.3541	24.2408	39.4354	84.7628	109.56	43.2611	24.2221
P40926	Malate dehydrogenase, mitochondrial OS=Homo sapiens OX=9606 GN=MDH2 PE=1 SV=3	MDH2	#N/A	0.109386	85.0468	328.398	231.065	19.6863	32.3644	41.8487	33.1133	35.8782	75.8306	114.739	33.8557	27.3572
P41250	Glycine--tRNA ligase OS=Homo sapiens OX=9606 GN=GARS PE=1 SV=3	GARS	#N/A	0.179225	85.7531	110.418	143.294	43.3586	88.1492	81.1533	85.0845	64.1311	94.1004	87.6532	90.304	78.2653
P42025	Beta-centractin OS=Homo sapiens OX=9606 GN=ACTR1B PE=1 SV=1	ACTR1B	#N/A	0.267847	16.3014	77.8258	85.3413	92.6324	82.1694	104.018	81.479	79.5276	103.383	76.44	106.786	87.2964
P42765	3-ketoacyl-CoA thiolase, mitochondrial OS=Homo sapiens OX=9606 GN=ACAA2 PE=1 SV=2	ACAA2	#N/A	0.789584	107.995	92.9997	50.499	75.07	98.413	128.21	75.0414	101.29	94.1895	83.0024	87.6226	64.9912
P43034	Platelet-activating factor acetylhydrolase IB subunit alpha OS=Homo sapiens OX=9606 GN=PAFAH1B1 PE=1 SV=2	PAFAH1B1	#N/A	0.204092	87.3569	208.926	99.4425	65.9434	86.7359	61.4801	71.1221	67.8011	76.4741	96.7504	58.1333	54.5579
P46439	Glutathione S-transferase Mu 5 OS=Homo sapiens OX=9606 GN=GSTM5 PE=1 SV=3	GSTM5	#N/A	0.194753	318.486	98.3307	150.006	90.9036	87.4332	88.4476	82.7884	105.812	95.7307	51.4785	75.828	58.2612
P46821	Microtubule-associated protein 1B OS=Homo sapiens OX=9606 GN=MAP1B PE=1 SV=2	MAP1B	#N/A	0.371642	89.1755	57.5132	43.3501	102.982	92.5412	131.487	189.36	140.152	127.673	49.2102	46.4571	47.9531
P47755	F-actin-capping protein subunit alpha-2 OS=Homo sapiens OX=9606 GN=CAPZA2 PE=1 SV=3	CAPZA2	#N/A	0.860934	32.5832	111.869	86.5599	71.4926	77.798	96.5616	113.245	99.8759	97.9803	82.5348	55.487	79.0521
P48735	Isocitrate dehydrogenase [NADP], mitochondrial OS=Homo sapiens OX=9606 GN=IDH2 PE=1 SV=2	IDH2	#N/A	0.962639	79.5618	99.3041	115.103	76.4627	80.7757	58.6077	83.8713	69.6423	63.8822	95.0939	105.712	91.4981
P49189	4-trimethylaminobutyraldehyde dehydrogenase OS=Homo sapiens OX=9606 GN=ALDH9A1 PE=1 SV=3	ALDH9A1	#N/A	NA	NA	NA	163.597	46.925	60.3895	NA	NA	59.4519	82.1005	99.1504	NA	NA
P49368	T-complex protein 1 subunit gamma OS=Homo sapiens OX=9606 GN=CCT3 PE=1 SV=4	CCT3	#N/A	0.268777	92.3797	58.2631	64.1358	99.8048	93.0116	116.747	72.1709	94.6863	85.6301	76.7381	110.774	84.077
P49588	Alanine--tRNA ligase, cytoplasmic OS=Homo sapiens OX=9606 GN=AARS PE=1 SV=2	AARS	#N/A	0.991859	26.2282	150.859	NA	NA	NA	49.8391	75.6845	NA	NA	NA	89.9976	85.4951
P49593	Protein phosphatase 1F OS=Homo sapiens OX=9606 GN=PPM1F PE=1 SV=3	PPM1F	#N/A	NA	NA	NA	64.8443	91.4305	110.085	NA	NA	84.6444	79.4074	78.4588	NA	NA
P50135	Histamine N-methyltransferase OS=Homo sapiens OX=9606 GN=HNMT PE=1 SV=1	HNMT	#N/A	0.111152	13.473	58.8091	84.7692	73.8321	116.216	78.7006	105.178	75.3811	72.7791	83.5146	112.423	98.3526
P50395	Rab GDP dissociation inhibitor beta OS=Homo sapiens OX=9606 GN=GDI2 PE=1 SV=2	GDI2	#N/A	0.0384033	114.188	217.049	182.428	43.5504	55.9432	59.5624	65.789	49.6114	86.9162	98.612	55.8061	51.1708
P50990	T-complex protein 1 subunit theta OS=Homo sapiens OX=9606 GN=CCT8 PE=1 SV=4	CCT8	#N/A	0.242539	132.115	77.2899	91.332	102.615	94.096	100.033	101.594	96.3088	76.8517	70.6022	85.5196	74.5953
P50991	T-complex protein 1 subunit delta OS=Homo sapiens OX=9606 GN=CCT4 PE=1 SV=4	CCT4	#N/A	0.884537	140.74	69.2134	59.2721	106.835	86.3079	84.2684	78.1351	74.1383	86.7834	84.3216	110.827	86.6202
P50993	Sodium/potassium-transporting ATPase subunit alpha-2 OS=Homo sapiens OX=9606 GN=ATP1A2 PE=1 SV=1	ATP1A2	#N/A	0.0150852	238.458	162.214	152.521	63.1823	71.376	61.1443	73.8198	62.8093	96.8465	83.3384	67.2725	55.9512
P51148	Ras-related protein Rab-5C OS=Homo sapiens OX=9606 GN=RAB5C PE=1 SV=2	RAB5C	#N/A	0.0112544	216.847	144.322	160.944	66.2856	71.7053	65.2432	60.4385	84.3377	88.3496	75.9281	81.2008	67.0722
P51149	Ras-related protein Rab-7a OS=Homo sapiens OX=9606 GN=RAB7A PE=1 SV=1	RAB7A	#N/A	0.0258142	124.552	98.3336	139.927	54.6772	71.7101	96.5116	103.077	68.4304	109.746	83.1784	77.509	68.4417
P51157	Ras-related protein Rab-28 OS=Homo sapiens OX=9606 GN=RAB28 PE=1 SV=2	RAB28	#N/A	0.681018	160.875	50.8281	43.1645	98.5256	109.179	114.382	117.331	115.438	106.515	60.6248	58.547	84.0665
P51452	Dual specificity protein phosphatase 3 OS=Homo sapiens OX=9606 GN=DUSP3 PE=1 SV=1	DUSP3	#N/A	0.386694	118.018	34.6893	50.9904	93.6091	102.425	99.9745	92.1939	97.1769	79.8246	80.4249	100.671	99.239
P51553	Isocitrate dehydrogenase [NAD] subunit gamma, mitochondrial OS=Homo sapiens OX=9606 GN=IDH3G PE=1 SV=1	IDH3G	#N/A	0.100486	64.0712	64.6671	70.6821	100.684	93.2308	88.8627	69.6583	117.939	75.5367	70.9253	92.7935	111.185
P51649	Succinate-semialdehyde dehydrogenase, mitochondrial OS=Homo sapiens OX=9606 GN=ALDH5A1 PE=1 SV=2	ALDH5A1	#N/A	0.0207965	233.07	133.355	173.509	83.1749	69.5092	79.6296	66.4972	59.7337	72.7611	80.6872	61.806	70.0555
P52209	6-phosphogluconate dehydrogenase, decarboxylating OS=Homo sapiens OX=9606 GN=PGD PE=1 SV=3	PGD	#N/A	0.801273	79.4479	106.054	84.2165	80.7305	83.8051	64.6065	85.5457	77.2295	80.2373	91.3046	99.1399	86.5179
P52907	F-actin-capping protein subunit alpha-1 OS=Homo sapiens OX=9606 GN=CAPZA1 PE=1 SV=3	CAPZA1	#N/A	0.798441	64.9544	87.0737	94.5741	82.038	75.1799	97.0757	107.047	100.007	90.1657	80.125	78.0195	80.6792
P53041	Serine/threonine-protein phosphatase 5 OS=Homo sapiens OX=9606 GN=PPP5C PE=1 SV=1	PPP5C	#N/A	0.133155	133.564	244.719	NA	NA	NA	48.3275	50.1598	NA	NA	NA	57.6702	45.7325
P53597	Succinate--CoA ligase [ADP/GDP-forming] subunit alpha, mitochondrial OS=Homo sapiens OX=9606 GN=SUCLG1 PE=1 SV=4	SUCLG1	#N/A	0.669219	103.822	57.3319	75.6748	92.8941	81.8157	89.5501	96.1671	106.66	98.7788	72.1027	87.8954	98.2474
P54577	Tyrosine--tRNA ligase, cytoplasmic OS=Homo sapiens OX=9606 GN=YARS PE=1 SV=4	YARS	#N/A	0.621021	126.3	58.1213	97.1622	87.3259	88.9698	100.357	111.792	86.3775	77.4725	80.7702	84.7265	81.7475
P54578	Ubiquitin carboxyl-terminal hydrolase 14 OS=Homo sapiens OX=9606 GN=USP14 PE=1 SV=3	USP14	#N/A	0.749496	136.214	80.8589	50.9818	103.982	92.1674	93.7091	91.7755	85.9715	97.3293	77.0561	79.6695	83.8777
P54652	Heat shock-related 70 kDa protein 2 OS=Homo sapiens OX=9606 GN=HSPA2 PE=1 SV=1	HSPA2	#N/A	0.823509	81.242	80.7636	78.401	96.824	87.3634	99.8468	98.9793	89.7544	87.8753	77.2543	81.4168	83.1307
P55786	Puromycin-sensitive aminopeptidase OS=Homo sapiens OX=9606 GN=NPEPPS PE=1 SV=2	NPEPPS	#N/A	0.173714	60.1684	271.37	203.359	33.2122	43.8384	47.5361	37.0049	41.6085	80.4892	107.806	57.6184	47.2112
P55809	Succinyl-CoA:3-ketoacid coenzyme A transferase 1, mitochondrial OS=Homo sapiens OX=9606 GN=OXCT1 PE=1 SV=1	OXCT1	#N/A	0.0458555	105.928	215.456	199.798	44.1956	49.8519	65.9582	54.4382	62.9177	77.985	95.4793	51.703	57.7231
P60174	Triosephosphate isomerase OS=Homo sapiens OX=9606 GN=TPI1 PE=1 SV=3	TPI1	#N/A	0.112418	85.55	346.686	230.033	20.9668	31.6784	37.3607	26.4689	34.3196	77.5668	114.584	31.5603	23.6324
P60201	Myelin proteolipid protein OS=Homo sapiens OX=9606 GN=PLP1 PE=1 SV=2	PLP1	#N/A	0.149934	71.1149	192.015	189.493	66.7564	61.4239	79.1137	79.205	63.6055	104.693	72.5095	57.4068	52.7616
P60763	Ras-related C3 botulinum toxin substrate 3 OS=Homo sapiens OX=9606 GN=RAC3 PE=1 SV=1	RAC3	#N/A	0.00937168	120.48	124.252	110.322	80.4956	68.2145	93.0137	93.9695	73.6976	120.886	75.6119	85.984	55.8035
P60953	Cell division control protein 42 homolog OS=Homo sapiens OX=9606 GN=CDC42 PE=1 SV=2	CDC42	#N/A	0.153576	74.8583	146.709	108.031	70.2506	81.3229	90.4439	89.8779	79.0423	100.246	81.5187	74.4531	58.2738
P60981	Destrin OS=Homo sapiens OX=9606 GN=DSTN PE=1 SV=3	DSTN	#N/A	0.052707	77.8754	59.859	58.4877	96.0873	90.7266	94.0203	100.788	96.5044	91.9824	77.6937	89.2605	94.4931
P60983	Glia maturation factor beta OS=Homo sapiens OX=9606 GN=GMFB PE=1 SV=2	GMFB	#N/A	0.343777	32.3834	184.053	198.749	45.5666	52.3311	60.0158	69.2502	55.2866	75.4255	97.6528	73.2369	70.964
P61020	Ras-related protein Rab-5B OS=Homo sapiens OX=9606 GN=RAB5B PE=1 SV=1	RAB5B	#N/A	0.100184	216.847	144.322	116.335	76.7162	85.785	65.2432	60.4385	97.4568	93.3485	71.2666	81.2008	67.0722
P61026	Ras-related protein Rab-10 OS=Homo sapiens OX=9606 GN=RAB10 PE=1 SV=1	RAB10	#N/A	0.0107467	136.117	120.981	106.575	73.3645	82.1153	71.9523	79.0798	77.2195	88.3282	85.7103	80.3692	78.8019
P61081	NEDD8-conjugating enzyme Ubc12 OS=Homo sapiens OX=9606 GN=UBE2M PE=1 SV=1	UBE2M	#N/A	0.426191	239.56	84.6924	NA	NA	NA	80.7149	75.4965	NA	NA	NA	93.5001	76.367
P61160	Actin-related protein 2 OS=Homo sapiens OX=9606 GN=ACTR2 PE=1 SV=1	ACTR2	#N/A	0.0894174	91.4789	33.6714	46.9661	39.9378	53.284	107.983	109.614	36.8274	90.6628	141.409	97.0066	91.4816
P61204	ADP-ribosylation factor 3 OS=Homo sapiens OX=9606 GN=ARF3 PE=1 SV=2	ARF3	#N/A	0.0739411	81.6933	54.2466	58.324	91.0269	88.1345	88.1577	97.9808	93.9829	90.9649	82.2774	112.922	89.7998
P61266	Syntaxin-1B OS=Homo sapiens OX=9606 GN=STX1B PE=1 SV=1	STX1B	#N/A	0.249899	46.3669	198.464	150.549	52.3298	73.7229	62.6386	77.032	71.6325	87.1784	88.5172	60.6807	61.3145
P61328	Fibroblast growth factor 12 OS=Homo sapiens OX=9606 GN=FGF12 PE=1 SV=1	FGF12	#N/A	0.291293	352.641	104.976	NA	NA	NA	92.0017	101.449	NA	NA	NA	58.7831	46.5653
P61586	Transforming protein RhoA OS=Homo sapiens OX=9606 GN=RHOA PE=1 SV=1	RHOA	#N/A	0.785279	47.558	127.747	91.0108	87.7161	82.4196	80.8439	85.5828	70.5716	96.0063	82.8167	89.3915	73.4531
P61604	10 kDa heat shock protein, mitochondrial OS=Homo sapiens OX=9606 GN=HSPE1 PE=1 SV=2	HSPE1	#N/A	0.506374	69.1483	247.129	80.752	27.1923	44.2206	53.7517	51.6352	37.8137	91.1689	140.955	74.3374	40.3704
P61981	14-3-3 protein gamma OS=Homo sapiens OX=9606 GN=YWHAG PE=1 SV=2	YWHAG	#N/A	0.0800068	96.9832	197.948	139.884	57.9541	65.6994	63.9543	74.8091	68.153	81.8785	95.8975	60.0099	55.4601
P62258	14-3-3 protein epsilon OS=Homo sapiens OX=9606 GN=YWHAE PE=1 SV=1	YWHAE	#N/A	0.122958	82.1624	277.516	189.567	33.5824	44.2271	49.1474	48.3151	49.6006	80.023	108.846	45.8381	39.75
P62714	Serine/threonine-protein phosphatase 2A catalytic subunit beta isoform OS=Homo sapiens OX=9606 GN=PPP2CB PE=1 SV=1	PPP2CB	#N/A	NA	NA	NA	68.5289	58.6861	70.7728	NA	NA	91.1419	104.128	96.4191	NA	NA
P62760	Visinin-like protein 1 OS=Homo sapiens OX=9606 GN=VSNL1 PE=1 SV=2	VSNL1	#N/A	NA	NA	NA	110.532	76.1015	103.235	NA	NA	87.9723	87.9117	70.811	NA	NA
P62820	Ras-related protein Rab-1A OS=Homo sapiens OX=9606 GN=RAB1A PE=1 SV=3	RAB1A	#N/A	0.00453341	149.379	153.721	130.568	63.1704	56.6213	65.3766	79.2984	68.5688	93.0014	95.5576	72.9694	64.8835
P62873	Guanine nucleotide-binding protein G(I)/G(S)/G(T) subunit beta-1 OS=Homo sapiens OX=9606 GN=GNB1 PE=1 SV=3	GNB1	#N/A	0.0267077	101.706	180.519	165.487	64.9541	60.0789	91.4134	75.6123	78.3867	96.8488	78.8342	50.4875	53.8725
P62937	Peptidyl-prolyl cis-trans isomerase A OS=Homo sapiens OX=9606 GN=PPIA PE=1 SV=2	PPIA	#N/A	0.207088	75.3657	166.05	126.586	54.2813	60.8191	70.704	80.0334	66.0238	83.8804	103.161	68.0829	66.6667
P62979	Ubiquitin-40S ribosomal protein S27a OS=Homo sapiens OX=9606 GN=RPS27A PE=1 SV=2	RPS27A	#N/A	0.858002	51.3884	212.95	68.1393	19.7677	31.0704	65.6878	51.1244	30.3046	78.1023	161.178	85.9255	50.5913
P63096	Guanine nucleotide-binding protein G(i) subunit alpha-1 OS=Homo sapiens OX=9606 GN=GNAI1 PE=1 SV=2	GNAI1	#N/A	0.211232	47.8026	74.1441	69.3015	117.732	98.4007	94	93.0639	96.8547	85.674	64.5778	106.365	85.1119
P63104	14-3-3 protein zeta/delta OS=Homo sapiens OX=9606 GN=YWHAZ PE=1 SV=1	YWHAZ	#N/A	0.0296545	125.68	218.519	173.018	39.9804	54.4926	65.1268	66.4028	57.3592	85.8401	101.258	52.4727	46.8927
P68036	Ubiquitin-conjugating enzyme E2 L3 OS=Homo sapiens OX=9606 GN=UBE2L3 PE=1 SV=1	UBE2L3	#N/A	0.0568359	92.9694	51.0728	48.6932	74.1473	93.2975	80.3599	97.7766	79.8648	64.9071	105.142	110.087	96.322
P78371	T-complex protein 1 subunit beta OS=Homo sapiens OX=9606 GN=CCT2 PE=1 SV=4	CCT2	#N/A	0.112813	69.9806	51.9154	75.021	93.6832	92.6498	93.1448	84.4567	96.5685	90.8847	73.7342	118.531	94.1307
P78417	Glutathione S-transferase omega-1 OS=Homo sapiens OX=9606 GN=GSTO1 PE=1 SV=2	GSTO1	#N/A	0.10552	84.7286	345.579	236.916	21.0876	49.7371	32.1768	25.5041	32.33	74.8326	106.475	36.4177	25.392
P84085	ADP-ribosylation factor 5 OS=Homo sapiens OX=9606 GN=ARF5 PE=1 SV=2	ARF5	#N/A	0.0811878	84.1171	56.5666	62.1909	89.345	86.6713	88.1974	95.3337	93.5123	90.5307	82.9003	110.103	90.9395
Q00577	Transcriptional activator protein Pur-alpha OS=Homo sapiens OX=9606 GN=PURA PE=1 SV=2	PURA	#N/A	0.626226	178.617	66.8054	67.3732	113.066	87.2682	66.2328	112.822	84.2504	89.4009	74.6126	86.8715	87.5951
Q01082	Spectrin beta chain, non-erythrocytic 1 OS=Homo sapiens OX=9606 GN=SPTBN1 PE=1 SV=2	SPTBN1	#N/A	0.13157	72.5129	71.8323	77.0303	97.5046	82.949	94.3675	91.5619	91.135	95.7174	75.626	84.1405	95.4138
Q01518	Adenylyl cyclase-associated protein 1 OS=Homo sapiens OX=9606 GN=CAP1 PE=1 SV=5	CAP1	#N/A	0.0590545	129.684	142.592	199.889	70.1154	68.549	71.9348	69.0105	83.8688	75.953	70.1396	73.8812	75.4453
Q01995	Transgelin OS=Homo sapiens OX=9606 GN=TAGLN PE=1 SV=4	TAGLN	#N/A	0.283419	63.5731	98.7458	88.8228	68.5001	71.1622	78.1783	75.5835	73.0904	77.9841	103.074	97.9062	91.117
Q02750	Dual specificity mitogen-activated protein kinase kinase 1 OS=Homo sapiens OX=9606 GN=MAP2K1 PE=1 SV=2	MAP2K1	#N/A	0.0667359	81.7199	56.2319	45.0592	102.743	98.2096	90.4725	100.995	88.9261	83.362	81.295	99.1151	92.9209
Q02790	Peptidyl-prolyl cis-trans isomerase FKBP4 OS=Homo sapiens OX=9606 GN=FKBP4 PE=1 SV=3	FKBP4	#N/A	0.0659415	98.8764	99.4151	120.157	69.6034	79.4646	83.8084	78.2443	77.1814	72.8201	91.0662	85.217	87.8628
Q03013	Glutathione S-transferase Mu 4 OS=Homo sapiens OX=9606 GN=GSTM4 PE=1 SV=3	GSTM4	#N/A	0.207302	329.306	98.5854	146.872	91.6577	85.6748	88.6596	77.8424	103.833	90.7906	55.462	69.998	62.2029
Q04695	Keratin, type I cytoskeletal 17 OS=Homo sapiens OX=9606 GN=KRT17 PE=1 SV=2	KRT17	#N/A	0.178551	191.142	109.067	53.0448	57.8692	251.696	92.4122	192.347	69.0401	67.1557	43.9839	35.2243	30.0723
Q04917	14-3-3 protein eta OS=Homo sapiens OX=9606 GN=YWHAH PE=1 SV=4	YWHAH	#N/A	0.0203703	108.305	138.348	118.344	67.0348	73.1381	82.0086	84.0345	71.0478	84.1961	92.8143	74.217	66.8853
Q06124	Tyrosine-protein phosphatase non-receptor type 11 OS=Homo sapiens OX=9606 GN=PTPN11 PE=1 SV=2	PTPN11	#N/A	0.175662	89.5369	52.636	49.1775	104.641	81.9248	92.8331	105.097	109.272	96.0919	74.6061	98.9347	90.5526
Q06830	Peroxiredoxin-1 OS=Homo sapiens OX=9606 GN=PRDX1 PE=1 SV=1	PRDX1	#N/A	0.00245429	178.169	212.571	214.631	38.7517	45.6068	61.0954	64.1862	51.9959	81.5448	97.7069	49.2827	48.4992
Q08209	Serine/threonine-protein phosphatase 2B catalytic subunit alpha isoform OS=Homo sapiens OX=9606 GN=PPP3CA PE=1 SV=1	PPP3CA	#N/A	0.00156159	189.349	184.823	150.555	72.1466	78.8622	68.88	72.2267	75.2695	83.5996	78.0821	55.9971	51.3279
Q12765	Secernin-1 OS=Homo sapiens OX=9606 GN=SCRN1 PE=1 SV=2	SCRN1	#N/A	0.065135	116.368	328.895	252.506	16.606	24.8448	38.5654	26.2272	31.4008	73.9986	115.652	41.9334	24.0894
Q12860	Contactin-1 OS=Homo sapiens OX=9606 GN=CNTN1 PE=1 SV=1	CNTN1	#N/A	0.0737435	140.059	147.69	237.058	70.5866	59.5294	77.5985	80.6165	52.0798	90.8861	68.0011	68.1687	64.4863
Q12906	Interleukin enhancer-binding factor 3 OS=Homo sapiens OX=9606 GN=ILF3 PE=1 SV=3	ILF3	#N/A	0.0528127	120.263	108.582	NA	NA	NA	72.9505	70.8229	NA	NA	NA	84.408	90.1215
Q12931	Heat shock protein 75 kDa, mitochondrial OS=Homo sapiens OX=9606 GN=TRAP1 PE=1 SV=3	TRAP1	#N/A	0.640027	42.3817	109.671	64.2845	92.2387	89.9613	95.3307	76.1145	98.4539	84.0309	80.6715	83.2761	84.8499
Q13153	Serine/threonine-protein kinase PAK 1 OS=Homo sapiens OX=9606 GN=PAK1 PE=1 SV=2	PAK1	#N/A	0.0526796	102.79	164.921	121.363	64.4089	71.9389	74.7642	80.8432	69.9482	88.8539	92.0868	65.5856	62.1054
Q13177	Serine/threonine-protein kinase PAK 2 OS=Homo sapiens OX=9606 GN=PAK2 PE=1 SV=3	PAK2	#N/A	0.128098	90.7731	182.366	114.524	65.7105	73.3039	69.8784	70.1614	67.3037	88.5275	93.8253	61.001	64.1877
Q13228	Methanethiol oxidase OS=Homo sapiens OX=9606 GN=SELENBP1 PE=1 SV=2	SELENBP1	#N/A	0.694121	27.8464	18.3589	160.265	46.7079	55.1167	135.225	129.858	71.0759	88.3683	96.0941	82.5206	90.3885
Q13310	Polyadenylate-binding protein 4 OS=Homo sapiens OX=9606 GN=PABPC4 PE=1 SV=1	PABPC4	#N/A	0.490351	64.6702	84.5381	111.736	90.7794	112.646	99.3714	99.9713	102.801	68.3283	63.207	79.852	83.7012
Q13363	C-terminal-binding protein 1 OS=Homo sapiens OX=9606 GN=CTBP1 PE=1 SV=2	CTBP1	#N/A	0.522772	226.704	75.2275	58.7798	105.702	87.7039	83.4958	91.1018	101.035	88.0904	74.942	83.3353	79.2662
Q13630	GDP-L-fucose synthase OS=Homo sapiens OX=9606 GN=TSTA3 PE=1 SV=1	TSTA3	#N/A	0.234077	49.6306	53.1675	104.267	85.7767	99.7488	84.3237	80.2095	91.7334	70.5624	75.7931	117.09	104.33
Q14019	Coactosin-like protein OS=Homo sapiens OX=9606 GN=COTL1 PE=1 SV=3	COTL1	#N/A	0.0924505	57.6253	83.756	81.0188	84.878	73.644	86.4273	92.306	74.4671	76.2298	97.4265	90.4949	91.1615
Q14103	Heterogeneous nuclear ribonucleoprotein D0 OS=Homo sapiens OX=9606 GN=HNRNPD PE=1 SV=1	HNRNPD	#N/A	0.0837944	68.5904	84.5282	53.2837	96.6418	82.1373	87.126	84.8035	93.575	85.8735	86.1227	91.3243	92.3379
Q14194	Dihydropyrimidinase-related protein 1 OS=Homo sapiens OX=9606 GN=CRMP1 PE=1 SV=1	CRMP1	#N/A	0.0106094	154.29	239.579	216.627	37.0017	48.5405	51.0173	50.773	46.4398	80.6724	98.798	54.1413	45.9536
Q14195	Dihydropyrimidinase-related protein 3 OS=Homo sapiens OX=9606 GN=DPYSL3 PE=1 SV=1	DPYSL3	#N/A	0.0101241	173.049	248.723	196.481	36.0219	44.5625	54.3232	46.6043	45.6701	79.5201	107.249	46.2804	42.303
Q14203	Dynactin subunit 1 OS=Homo sapiens OX=9606 GN=DCTN1 PE=1 SV=3	DCTN1	#N/A	0.788837	146.693	61.4725	NA	NA	NA	86.2896	90.8195	NA	NA	NA	86.7943	95.2078
Q14204	Cytoplasmic dynein 1 heavy chain 1 OS=Homo sapiens OX=9606 GN=DYNC1H1 PE=1 SV=5	DYNC1H1	#N/A	NA	NA	NA	36.4104	101.73	78.3015	NA	NA	71.1072	74.3696	102.389	NA	NA
Q14247	Src substrate cortactin OS=Homo sapiens OX=9606 GN=CTTN PE=1 SV=2	CTTN	#N/A	0.842514	135.052	71.0005	NA	NA	NA	87.7861	73.9398	NA	NA	NA	95.0801	94.7958
Q14894	Ketimine reductase mu-crystallin OS=Homo sapiens OX=9606 GN=CRYM PE=1 SV=1	CRYM	#N/A	0.364114	66.8734	126.536	104.84	78.4239	74.3883	82.8609	86.0489	81.8004	92.7099	84.1306	76.0659	77.1329
Q14914	Prostaglandin reductase 1 OS=Homo sapiens OX=9606 GN=PTGR1 PE=1 SV=2	PTGR1	#N/A	0.365681	72.807	178.44	104.479	57.3598	60.9345	63.3211	70.0004	65.2756	89.8016	105.734	86.3215	59.5869
Q14974	Importin subunit beta-1 OS=Homo sapiens OX=9606 GN=KPNB1 PE=1 SV=2	KPNB1	#N/A	0.423317	232.833	64.5275	111.329	85.0277	94.1052	85.0527	68.5576	71.0694	85.0477	77.5289	86.7519	94.1481
Q15075	Early endosome antigen 1 OS=Homo sapiens OX=9606 GN=EEA1 PE=1 SV=2	EEA1	#N/A	0.213735	301.945	128.137	105.716	40.9603	81.9217	50.7645	97.891	91.9577	123.019	80.8268	53.6349	68.2349
Q15149	Plectin OS=Homo sapiens OX=9606 GN=PLEC PE=1 SV=3	PLEC	#N/A	0.337189	108.828	96.7621	77.1212	87.5577	86.0441	90.8547	78.6997	93.5075	89.5168	80.2288	89.3158	81.5827
Q15181	Inorganic pyrophosphatase OS=Homo sapiens OX=9606 GN=PPA1 PE=1 SV=2	PPA1	#N/A	0.156443	67.3777	240.666	156.668	50.6538	67.0468	75.3842	58.4212	51.6612	85.6241	97.6791	47.1551	42.5912
Q15257	Serine/threonine-protein phosphatase 2A activator OS=Homo sapiens OX=9606 GN=PTPA PE=1 SV=3	PTPA	#N/A	0.0607457	90.3599	63.2306	68.7815	79.3429	89.797	69.9528	84.6546	87.6398	83.0177	88.9673	107.507	103.766
Q15286	Ras-related protein Rab-35 OS=Homo sapiens OX=9606 GN=RAB35 PE=1 SV=1	RAB35	#N/A	0.00549519	124.873	108.792	114.792	64.7929	68.1921	74.2657	90.0256	77.1389	93.4691	91.1327	80.2316	80.5883
Q15365	Poly(rC)-binding protein 1 OS=Homo sapiens OX=9606 GN=PCBP1 PE=1 SV=2	PCBP1	#N/A	0.577827	76.8633	69.3101	85.8613	103.462	91.4075	96.2162	95.064	104.757	83.4379	67.4641	91.5314	89.5024
Q15366	Poly(rC)-binding protein 2 OS=Homo sapiens OX=9606 GN=PCBP2 PE=1 SV=1	PCBP2	#N/A	0.630287	76.6673	69.7189	85.8613	103.462	91.4075	96.0175	98.2328	104.757	83.4379	67.4641	89.3256	88.8766
Q15435	Protein phosphatase 1 regulatory subunit 7 OS=Homo sapiens OX=9606 GN=PPP1R7 PE=1 SV=1	PPP1R7	#N/A	0.217481	80.5781	188.809	122.18	68.9593	70.8947	58.3203	62.8712	53.6546	68.1187	104.206	74.6208	65.1501
Q15631	Translin OS=Homo sapiens OX=9606 GN=TSN PE=1 SV=1	TSN	#N/A	0.90076	91.2893	74.4104	NA	NA	NA	101.856	81.46	NA	NA	NA	71.1917	99.1094
Q15907	Ras-related protein Rab-11B OS=Homo sapiens OX=9606 GN=RAB11B PE=1 SV=4	RAB11B	#N/A	0.0994838	100.96	202.772	116.486	65.6327	76.3767	69.6649	63.7733	72.4288	96.1646	87.1642	68.7782	49.9219
Q16143	Beta-synuclein OS=Homo sapiens OX=9606 GN=SNCB PE=1 SV=1	SNCB	#N/A	0.500125	78.0444	197.382	99.4535	23.9555	38.1988	59.4903	52.2914	40.1583	97.194	136.581	80.633	62.1053
Q16543	Hsp90 co-chaperone Cdc37 OS=Homo sapiens OX=9606 GN=CDC37 PE=1 SV=1	CDC37	#N/A	0.691775	151.83	87.3645	55.4424	96.8743	97.622	88.6157	73.7846	87.6113	81.6189	82.329	86.6253	86.6923
Q16775	Hydroxyacylglutathione hydrolase, mitochondrial OS=Homo sapiens OX=9606 GN=HAGH PE=1 SV=2	HAGH	#N/A	NA	NA	NA	200.337	59.2049	72.8806	NA	NA	102.926	51.6483	76.4084	NA	NA
Q16799	Reticulon-1 OS=Homo sapiens OX=9606 GN=RTN1 PE=1 SV=1	RTN1	#N/A	0.0281292	111.967	150.338	174.921	64.9882	49.2376	68.9282	59.6314	63.1385	83.8115	91.3126	76.5735	78.528
Q4G0N4	NAD kinase 2, mitochondrial OS=Homo sapiens OX=9606 GN=NADK2 PE=1 SV=2	NADK2	#N/A	NA	NA	NA	50.5051	100.113	130.731	NA	NA	110.192	91.7951	56.1937	NA	NA
Q58FF7	Putative heat shock protein HSP 90-beta-3 OS=Homo sapiens OX=9606 GN=HSP90AB3P PE=5 SV=1	HSP90AB3P	#N/A	0.497139	236.116	70.48	62.6608	94.6336	97.0559	97.9031	84.094	96.6708	91.3111	74.6011	73.9126	81.1157
Q5JXI8	Four and a half LIM domains protein 1 (Fragment) OS=Homo sapiens OX=9606 GN=FHL1 PE=1 SV=1	FHL1	#N/A	0.423004	193.471	70.012	97.3737	92.042	84.5497	78.5657	86.8909	94.5893	89.1549	73.1729	83.239	92.1274
Q5T619	Zinc finger protein 648 OS=Homo sapiens OX=9606 GN=ZNF648 PE=2 SV=1	ZNF648	#N/A	0.129263	41.6539	77.3868	NA	NA	NA	75.442	69.2379	NA	NA	NA	119.34	100.665
Q6YN16	Hydroxysteroid dehydrogenase-like protein 2 OS=Homo sapiens OX=9606 GN=HSDL2 PE=1 SV=1	HSDL2	#N/A	0.0685521	24.2876	37.2708	68.9326	85.1745	99.011	113.669	111.384	126.604	94.1797	65.0173	90.9148	97.4647
Q6ZVM7	TOM1-like protein 2 OS=Homo sapiens OX=9606 GN=TOM1L2 PE=1 SV=1	TOM1L2	#N/A	0.532151	42.6624	90.0186	NA	NA	NA	86.6346	98.582	NA	NA	NA	88.3739	87.0983
Q7L9L4	MOB kinase activator 1B OS=Homo sapiens OX=9606 GN=MOB1B PE=1 SV=3	MOB1B	#N/A	0.940156	125.22	70.9979	NA	NA	NA	81.4026	83.9592	NA	NA	NA	99.2209	92.3629
Q7Z570	Zinc finger protein 804A OS=Homo sapiens OX=9606 GN=ZNF804A PE=2 SV=3	ZNF804A	#N/A	0.959329	137.147	24.8377	NA	NA	NA	129.785	125.769	NA	NA	NA	74.3235	81.1837
Q86WG3	Caytaxin OS=Homo sapiens OX=9606 GN=ATCAY PE=1 SV=2	ATCAY	#N/A	0.468246	78.0703	91.279	NA	NA	NA	79.146	81.8941	NA	NA	NA	87.7003	95.0874
Q86X55	Histone-arginine methyltransferase CARM1 OS=Homo sapiens OX=9606 GN=CARM1 PE=1 SV=3	CARM1	#N/A	NA	NA	NA	70.4615	81.018	102.846	NA	NA	89.8745	82.0172	81.734	NA	NA
Q8N335	Glycerol-3-phosphate dehydrogenase 1-like protein OS=Homo sapiens OX=9606 GN=GPD1L PE=1 SV=1	GPD1L	#N/A	0.16237	103.94	58.3376	63.3493	90.1811	86.6975	80.2192	77.0701	76.5142	77.1201	93.2802	116.021	98.406
Q8N3K9	Cardiomyopathy-associated protein 5 OS=Homo sapiens OX=9606 GN=CMYA5 PE=1 SV=3	CMYA5	#N/A	0.168493	372.525	103.389	195.759	70.9456	87.5987	82.6251	97.4746	93.1234	84.9267	55.856	68.9181	47.0456
Q8N573	Oxidation resistance protein 1 OS=Homo sapiens OX=9606 GN=OXR1 PE=1 SV=2	OXR1	#N/A	0.0024958	117.189	135.313	122.096	82.7651	89.0368	100.924	75.8798	81.5003	64.3184	82.7705	68.542	63.7786
Q8WUM4	Programmed cell death 6-interacting protein OS=Homo sapiens OX=9606 GN=PDCD6IP PE=1 SV=1	PDCD6IP	#N/A	0.788459	128.491	62.8865	60.7749	92.2323	94.5249	95.3269	83.6267	80.2886	81.4942	86.6541	94.7764	91.1906
Q92598	Heat shock protein 105 kDa OS=Homo sapiens OX=9606 GN=HSPH1 PE=1 SV=1	HSPH1	#N/A	0.219232	59.4872	162.629	130.919	62.5284	74.4609	83.8326	84.9875	76.1016	85.1048	88.6461	62.5803	63.5027
Q92747	Actin-related protein 2/3 complex subunit 1A OS=Homo sapiens OX=9606 GN=ARPC1A PE=2 SV=2	ARPC1A	#N/A	0.894456	52.2158	59.126	125.06	92.1318	85.7265	108.361	112.928	94.5673	97.5811	61.54	70.9995	93.2445
Q92752	Tenascin-R OS=Homo sapiens OX=9606 GN=TNR PE=1 SV=3	TNR	#N/A	0.577027	74.9484	91.9737	86.8396	86.2719	75.3863	78.3173	75.3194	99.9249	87.1434	81.6275	85.7346	100.111
Q92777	Synapsin-2 OS=Homo sapiens OX=9606 GN=SYN2 PE=2 SV=4	SYN2	#N/A	0.482772	102.017	79.5597	72.4565	92.1646	92.9811	94.2654	115.062	92.3656	92.5167	75.6611	77.9907	77.5253
Q92823	Neuronal cell adhesion molecule OS=Homo sapiens OX=9606 GN=NRCAM PE=1 SV=3	NRCAM	#N/A	0.123654	216.645	136.813	88.3117	112.501	90.2045	101.647	99.7476	105.494	85.7796	62.2674	46.4091	47.8046
Q92973	Transportin-1 OS=Homo sapiens OX=9606 GN=TNPO1 PE=1 SV=2	TNPO1	#N/A	NA	NA	NA	13.3401	87.3618	109.107	NA	NA	77.2415	106.529	86.214	NA	NA
Q93034	Cullin-5 OS=Homo sapiens OX=9606 GN=CUL5 PE=1 SV=4	CUL5	#N/A	0.115057	87.5161	40.7675	89.9942	77.5487	89.6882	72.3271	65.3597	73.8772	77.144	90.8474	125.644	117.003
Q96AC1	Fermitin family homolog 2 OS=Homo sapiens OX=9606 GN=FERMT2 PE=1 SV=1	FERMT2	#N/A	NA	NA	NA	89.0174	99.9514	90.8368	NA	NA	99.2953	91.0977	67.0101	NA	NA
Q96C19	EF-hand domain-containing protein D2 OS=Homo sapiens OX=9606 GN=EFHD2 PE=1 SV=1	EFHD2	#N/A	0.892989	97.7545	45.6488	174.999	44.765	56.2111	50.2037	32.6736	66.9194	82.451	96.1547	71.426	171.518
Q96F85	CB1 cannabinoid receptor-interacting protein 1 OS=Homo sapiens OX=9606 GN=CNRIP1 PE=1 SV=1	CNRIP1	#N/A	0.000423896	174.12	171.373	162.527	64.0835	72.3558	67.3432	90.8244	68.025	87.9645	81.6692	58.1628	51.3867
Q96FC7	Phytanoyl-CoA hydroxylase-interacting protein-like OS=Homo sapiens OX=9606 GN=PHYHIPL PE=1 SV=3	PHYHIPL	#N/A	NA	NA	NA	94.6535	79.171	79.2023	NA	NA	94.9968	89.0382	81.6675	NA	NA
Q96GD0	Pyridoxal phosphate phosphatase OS=Homo sapiens OX=9606 GN=PDXP PE=1 SV=2	PDXP	#N/A	0.989871	138.322	60.6669	67.5307	83.8911	102.643	85.2163	88.3505	104.579	90.9866	72.9086	101.54	91.0097
Q96GW7	Brevican core protein OS=Homo sapiens OX=9606 GN=BCAN PE=1 SV=2	BCAN	#N/A	0.0209304	136.31	125.274	NA	NA	NA	59.8724	70.9859	NA	NA	NA	89.7146	82.6204
Q96HN2	Adenosylhomocysteinase 3 OS=Homo sapiens OX=9606 GN=AHCYL2 PE=1 SV=1	AHCYL2	#N/A	0.86831	117.121	69.3865	58.1401	89.6809	87.8653	89.8717	103.459	88.8463	89.0462	85.4934	79.1883	89.6872
Q96HU8	GTP-binding protein Di-Ras2 OS=Homo sapiens OX=9606 GN=DIRAS2 PE=1 SV=1	DIRAS2	#N/A	0.637492	105.228	68.4846	54.2117	98.704	95.7734	111.231	116.313	128.555	125.786	51.2006	76.4834	73.9818
Q96KP4	Cytosolic non-specific dipeptidase OS=Homo sapiens OX=9606 GN=CNDP2 PE=1 SV=2	CNDP2	#N/A	0.000722857	195.565	207.866	196.187	47.7771	57.8323	47.6657	83.7587	62.1423	82.1544	90.0015	56.1186	42.7859
Q96Q11	CCA tRNA nucleotidyltransferase 1, mitochondrial OS=Homo sapiens OX=9606 GN=TRNT1 PE=1 SV=2	TRNT1	#N/A	0.0654402	81.172	34.3623	37.6473	117.501	92.3336	108.345	78.6058	80.8538	67.3646	88.8208	84.4022	115.39
Q96QK1	Vacuolar protein sorting-associated protein 35 OS=Homo sapiens OX=9606 GN=VPS35 PE=1 SV=2	VPS35	#N/A	0.218868	69.0237	49.607	NA	NA	NA	84.6188	63.6765	NA	NA	NA	81.61	131.129
Q99447	Ethanolamine-phosphate cytidylyltransferase OS=Homo sapiens OX=9606 GN=PCYT2 PE=1 SV=1	PCYT2	#N/A	0.354497	108.806	48.2544	49.2193	96.2234	92.4763	90.578	101.664	86.9789	79.6692	87.5877	94.3319	96.1201
Q99497	Protein/nucleic acid deglycase DJ-1 OS=Homo sapiens OX=9606 GN=PARK7 PE=1 SV=2	PARK7	#N/A	0.167491	59.7443	287.726	187.343	33.2974	41.1085	51.3343	55.4974	48.7479	91.685	106.472	41.4926	33.8642
Q99714	3-hydroxyacyl-CoA dehydrogenase type-2 OS=Homo sapiens OX=9606 GN=HSD17B10 PE=1 SV=3	HSD17B10	#N/A	0.051544	74.477	45.5276	52.2634	99.0552	105.388	98.2303	94.237	97.8348	77.9931	76.9836	88.6267	104.951
Q99832	T-complex protein 1 subunit eta OS=Homo sapiens OX=9606 GN=CCT7 PE=1 SV=2	CCT7	#N/A	0.11913	97.9187	46.4486	45.6029	90.9805	99.3141	93.2096	78.838	89.7821	74.7798	88.8908	103.529	104.451
Q99962	Endophilin-A1 OS=Homo sapiens OX=9606 GN=SH3GL2 PE=1 SV=1	SH3GL2	#N/A	0.19088	359.817	130.425	146.805	60.2486	70.4392	61.3896	72.6079	80.3705	97.9323	80.355	67.3707	58.9301
Q9BPU6	Dihydropyrimidinase-related protein 5 OS=Homo sapiens OX=9606 GN=DPYSL5 PE=1 SV=1	DPYSL5	#N/A	NA	NA	NA	167.134	69.8439	75.3001	NA	NA	60.2613	81.5759	81.8131	NA	NA
Q9BUT1	3-hydroxybutyrate dehydrogenase type 2 OS=Homo sapiens OX=9606 GN=BDH2 PE=1 SV=2	BDH2	#N/A	0.958783	140.583	52.7959	54.6777	96.2511	99.9565	101.063	95.9804	103.941	93.8055	71.4328	97.0597	84.4944
Q9BY11	Protein kinase C and casein kinase substrate in neurons protein 1 OS=Homo sapiens OX=9606 GN=PACSIN1 PE=1 SV=1	PACSIN1	#N/A	NA	NA	NA	216.064	35.1348	42.7224	NA	NA	52.3786	88.6603	97.0883	NA	NA
Q9BYE2	Transmembrane protease serine 13 OS=Homo sapiens OX=9606 GN=TMPRSS13 PE=2 SV=5	TMPRSS13	#N/A	0.308461	308.103	101.381	NA	NA	NA	83.4378	96.3712	NA	NA	NA	73.7681	54.6353
Q9C040	Tripartite motif-containing protein 2 OS=Homo sapiens OX=9606 GN=TRIM2 PE=1 SV=1	TRIM2	#N/A	0.160201	198.662	81.9348	108.133	90.4189	83.3379	107.868	142.191	122.798	118.5	50.1643	52.8855	53.7217
Q9GZP4	PITH domain-containing protein 1 OS=Homo sapiens OX=9606 GN=PITHD1 PE=1 SV=1	PITHD1	#N/A	0.397464	32.4319	122.394	177.085	49.7433	64.96	107.277	108.627	67.282	96.0292	83.9567	59.8575	66.6284
Q9GZV7	Hyaluronan and proteoglycan link protein 2 OS=Homo sapiens OX=9606 GN=HAPLN2 PE=2 SV=1	HAPLN2	#N/A	0.00401829	99.1511	106.77	114.103	84.6837	69.4138	84.4345	86.9405	90.8039	91.0986	78.7839	82.2198	79.985
Q9H0E2	Toll-interacting protein OS=Homo sapiens OX=9606 GN=TOLLIP PE=1 SV=1	TOLLIP	#N/A	NA	NA	NA	113.089	58.2189	71.8643	NA	NA	122.081	83.8395	81.9294	NA	NA
Q9H479	Fructosamine-3-kinase OS=Homo sapiens OX=9606 GN=FN3K PE=1 SV=1	FN3K	#N/A	0.079578	80.2226	46.5971	66.2652	87.9683	98.9898	82.6205	74.2717	85.3865	89.0517	80.2318	127.3	102.87
Q9H492	Microtubule-associated proteins 1A/1B light chain 3A OS=Homo sapiens OX=9606 GN=MAP1LC3A PE=1 SV=2	MAP1LC3A	#N/A	0.66344	127.756	61.9749	82.2041	94.397	79.7522	95.5052	100.485	101.539	101.124	71.2936	83.7266	88.5966
Q9H9S4	Calcium-binding protein 39-like OS=Homo sapiens OX=9606 GN=CAB39L PE=1 SV=3	CAB39L	#N/A	0.101147	69.5989	52.8548	NA	NA	NA	76.4264	72.8716	NA	NA	NA	135.884	100.393
Q9HB71	Calcyclin-binding protein OS=Homo sapiens OX=9606 GN=CACYBP PE=1 SV=2	CACYBP	#N/A	0.13909	340.901	122.261	190.661	80.43	66.4802	71.2487	77.1222	71.7511	81.3557	70.9861	56.3925	64.0676
Q9NP79	Vacuolar protein sorting-associated protein VTA1 homolog OS=Homo sapiens OX=9606 GN=VTA1 PE=1 SV=1	VTA1	#N/A	NA	NA	NA	54.3604	109.451	100.201	NA	NA	102.437	83.2572	70.5901	NA	NA
Q9NR45	Sialic acid synthase OS=Homo sapiens OX=9606 GN=NANS PE=1 SV=2	NANS	#N/A	0.0464575	180.807	165.888	NA	NA	NA	45.4458	68.2119	NA	NA	NA	71.34	71.6369
Q9NRN7	L-aminoadipate-semialdehyde dehydrogenase-phosphopantetheinyl transferase OS=Homo sapiens OX=9606 GN=AASDHPPT PE=1 SV=2	AASDHPPT	#N/A	0.210617	90.9708	45.0397	56.3317	107.483	96.3545	94.5333	101.391	106.606	83.7894	70.9836	106.678	91.8304
Q9NSD9	Phenylalanine--tRNA ligase beta subunit OS=Homo sapiens OX=9606 GN=FARSB PE=1 SV=3	FARSB	#N/A	0.850432	150.021	50.4607	76.0705	100.065	94.8933	91.1652	96.7699	95.7522	81.3626	73.8959	91.2456	93.0309
Q9NUJ1	Mycophenolic acid acyl-glucuronide esterase, mitochondrial OS=Homo sapiens OX=9606 GN=ABHD10 PE=1 SV=1	ABHD10	#N/A	0.461658	123.228	52.1159	63.0714	90.0304	87.8015	69.4014	88.7101	100.126	81.783	83.2623	109.053	103.312
Q9NUQ9	Protein FAM49B OS=Homo sapiens OX=9606 GN=FAM49B PE=1 SV=1	FAM49B	#N/A	0.360957	64.2889	88.9519	98.4731	71.2014	80.1721	88.2433	66.7482	85.9276	81.7519	89.5401	105.362	91.8116
Q9NZR1	Tropomodulin-2 OS=Homo sapiens OX=9606 GN=TMOD2 PE=1 SV=1	TMOD2	#N/A	0.135901	31.3165	41.8948	64.8948	99.3739	92.6056	116.785	133.146	115.738	115.867	57.6214	68.012	92.3956
Q9UBB6	Neurochondrin OS=Homo sapiens OX=9606 GN=NCDN PE=1 SV=1	NCDN	#N/A	0.579499	129.644	49.6563	67.3095	97.2956	87.3692	87.8789	78.0662	83.6884	76.8343	86.6166	102.733	102.115
Q9UBW8	COP9 signalosome complex subunit 7a OS=Homo sapiens OX=9606 GN=COPS7A PE=1 SV=1	COPS7A	#N/A	NA	NA	NA	80.0115	83.8792	109.616	NA	NA	104.792	76.4135	72.2833	NA	NA
Q9UEY8	Gamma-adducin OS=Homo sapiens OX=9606 GN=ADD3 PE=1 SV=1	ADD3	#N/A	0.257514	53.0993	77.5739	81.4047	95.9679	88.9401	99.7623	89.341	96.8137	84.4973	75.1524	84.8591	92.266
Q9UHD1	Cysteine and histidine-rich domain-containing protein 1 OS=Homo sapiens OX=9606 GN=CHORDC1 PE=1 SV=2	CHORDC1	#N/A	NA	NA	NA	104.134	86.8858	98.0185	NA	NA	90.0936	78.6663	73.3498	NA	NA
Q9UHY7	Enolase-phosphatase E1 OS=Homo sapiens OX=9606 GN=ENOPH1 PE=1 SV=1	ENOPH1	#N/A	NA	NA	NA	172.385	43.7931	56.183	NA	NA	43.3971	74.2036	108.411	NA	NA
Q9UI15	Transgelin-3 OS=Homo sapiens OX=9606 GN=TAGLN3 PE=1 SV=2	TAGLN3	#N/A	0.0373332	156.196	267.83	170.795	33.0383	42.472	45.8895	43.4261	45.1458	82.5605	115.464	50.0083	37.7495
Q9UIC8	Leucine carboxyl methyltransferase 1 OS=Homo sapiens OX=9606 GN=LCMT1 PE=1 SV=2	LCMT1	#N/A	0.578029	168.57	66.6921	69.1819	113.842	101.394	90.903	84.9443	104.014	83.1737	63.6179	90.4845	87.5523
Q9UIJ7	GTP:AMP phosphotransferase AK3, mitochondrial OS=Homo sapiens OX=9606 GN=AK3 PE=1 SV=4	AK3	#N/A	0.0730808	84.4671	39.0654	54.2604	91.9889	110.24	85.1462	91.1384	100.19	69.125	80.1562	110.229	105.38
Q9UJ70	N-acetyl-D-glucosamine kinase OS=Homo sapiens OX=9606 GN=NAGK PE=1 SV=4	NAGK	#N/A	0.366461	213.837	100.666	NA	NA	NA	72.967	60.1024	NA	NA	NA	102.19	78.3952
Q9UJC5	SH3 domain-binding glutamic acid-rich-like protein 2 OS=Homo sapiens OX=9606 GN=SH3BGRL2 PE=1 SV=2	SH3BGRL2	#N/A	0.417194	61.7474	130.351	NA	NA	NA	108.228	94.9985	NA	NA	NA	49.9879	69.7095
Q9UJU6	Drebrin-like protein OS=Homo sapiens OX=9606 GN=DBNL PE=1 SV=1	DBNL	#N/A	NA	NA	NA	52.504	88.5126	77.2961	NA	NA	107.504	106.595	78.8847	NA	NA
Q9UKG1	DCC-interacting protein 13-alpha OS=Homo sapiens OX=9606 GN=APPL1 PE=1 SV=1	APPL1	#N/A	NA	NA	NA	148.216	70.3605	86.0331	NA	NA	110.309	66.2723	71.88	NA	NA
Q9ULP0	Protein NDRG4 OS=Homo sapiens OX=9606 GN=NDRG4 PE=1 SV=2	NDRG4	#N/A	0.88507	100.144	88.7913	NA	NA	NA	61.8653	94.6056	NA	NA	NA	103.262	88.6955
Q9ULP9	TBC1 domain family member 24 OS=Homo sapiens OX=9606 GN=TBC1D24 PE=1 SV=2	TBC1D24	#N/A	0.239976	80.4321	64.2181	102.999	85.9518	85.7491	80.0477	78.6478	74.4204	66.3348	89.638	110.036	100.498
Q9UPY8	Microtubule-associated protein RP/EB family member 3 OS=Homo sapiens OX=9606 GN=MAPRE3 PE=1 SV=1	MAPRE3	#N/A	0.526681	107.109	51.2981	71.7874	95.1701	84.6391	99.8379	108.176	77.9492	77.7818	88.9859	90.9531	87.4312
Q9Y281	Cofilin-2 OS=Homo sapiens OX=9606 GN=CFL2 PE=1 SV=1	CFL2	#N/A	0.578766	53.2265	111.373	100.553	74.5358	76.4486	87.8877	109.444	83.8398	95.0245	84.4504	73.7929	73.9637
Q9Y2T3	Guanine deaminase OS=Homo sapiens OX=9606 GN=GDA PE=1 SV=1	GDA	#N/A	0.0933374	102.361	314.414	196.786	38.9552	43.8848	46.9709	30.5749	43.7934	74.4257	108.91	40.0591	28.501
Q9Y376	Calcium-binding protein 39 OS=Homo sapiens OX=9606 GN=CAB39 PE=1 SV=1	CAB39	#N/A	0.122337	110.101	54.2973	42.7733	81.5211	78.2852	69.937	75.0632	71.0616	78.3605	107.633	123.201	103.283
Q9Y570	Protein phosphatase methylesterase 1 OS=Homo sapiens OX=9606 GN=PPME1 PE=1 SV=3	PPME1	#N/A	0.819425	137.132	61.4661	63.3743	85.5497	88.1017	87.8285	80.1979	89.0617	84.433	87.5155	99.2453	94.7087
Q9Y5X2	Sorting nexin-8 OS=Homo sapiens OX=9606 GN=SNX8 PE=1 SV=1	SNX8	#N/A	0.898843	76.8313	124.21	NA	NA	NA	68.7586	54.4976	NA	NA	NA	108.244	85.2221
Q9Y617	Phosphoserine aminotransferase OS=Homo sapiens OX=9606 GN=PSAT1 PE=1 SV=2	PSAT1	#N/A	0.504879	58.6666	138.394	115.936	64.3583	72.2673	76.3085	71.357	64.7615	81.3539	98.2308	80.8406	80.2333
Q9Y696	Chloride intracellular channel protein 4 OS=Homo sapiens OX=9606 GN=CLIC4 PE=1 SV=4	CLIC4	#N/A	NA	NA	NA	37.2215	87.2799	100.407	NA	NA	96.6986	91.4411	83.2261	NA	NA
A0A087WZT3	BolA-like protein 2 OS=Homo sapiens OX=9606 GN=BOLA2 PE=1 SV=2	BOLA2	#N/A	NA	NA	NA	22.914	107.615	95.8481	NA	NA	97.1811	68.3143	89.7966	NA	NA
A0A0A0MT35	Prostamide/prostaglandin F synthase OS=Homo sapiens OX=9606 GN=PRXL2B PE=1 SV=1	PRXL2B	#N/A	NA	NA	NA	63.4473	96.732	75.1598	NA	NA	82.5011	86.6489	89.6685	NA	NA
A0A286YEY4	Immunoglobulin heavy constant gamma 2 (Fragment) OS=Homo sapiens OX=9606 GN=IGHG2 PE=1 SV=1	IGHG2	#N/A	NA	NA	NA	163.82	54.5809	61.8399	NA	NA	79.0983	79.8224	89.6545	NA	NA
C9JIZ6	Prosaposin OS=Homo sapiens OX=9606 GN=PSAP PE=1 SV=2	PSAP	#N/A	NA	NA	NA	83.8384	74.7215	71.571	NA	NA	94.2186	90.8196	89.429	NA	NA
E7EMB3	Calmodulin-2 OS=Homo sapiens OX=9606 GN=CALM2 PE=1 SV=1	CALM2	#N/A	NA	NA	NA	70.4915	32.1772	20.2233	NA	NA	48.269	108.385	141.733	NA	NA
E9PF18	Hydroxyacyl-coenzyme A dehydrogenase, mitochondrial OS=Homo sapiens OX=9606 GN=HADH PE=1 SV=2	HADH	#N/A	NA	NA	NA	119.008	48.9933	64.1771	NA	NA	79.2589	79.2599	103.562	NA	NA
F6TLX2	Glyoxalase domain-containing protein 4 OS=Homo sapiens OX=9606 GN=GLOD4 PE=1 SV=1	GLOD4	#N/A	NA	NA	NA	230.807	11.0855	50.0584	NA	NA	20.9685	87.2215	110.965	NA	NA
F8VXU5	Vacuolar protein sorting-associated protein 29 OS=Homo sapiens OX=9606 GN=VPS29 PE=1 SV=1	VPS29	#N/A	NA	NA	NA	49.9697	99.0694	98.5462	NA	NA	106.443	106.653	66.0852	NA	NA
G8JLH6	Tetraspanin OS=Homo sapiens OX=9606 GN=CD9 PE=1 SV=2	CD9	#N/A	NA	NA	NA	259.356	27.9804	49.0887	NA	NA	57.0617	81.4166	86.7992	NA	NA
H0YB34	2-iminobutanoate/2-iminopropanoate deaminase (Fragment) OS=Homo sapiens OX=9606 GN=RIDA PE=1 SV=1	RIDA	#N/A	NA	NA	NA	169.861	53.6125	51.6883	NA	NA	48.3259	78.4822	103.53	NA	NA
I3L0M9	Elongin-B (Fragment) OS=Homo sapiens OX=9606 GN=ELOB PE=1 SV=1	ELOB	#N/A	NA	NA	NA	73.9784	82.1439	73.3053	NA	NA	117.175	96.3742	78.4071	NA	NA
I3L504	Eukaryotic translation initiation factor 5A-1 OS=Homo sapiens OX=9606 GN=EIF5A PE=1 SV=1	EIF5A	#N/A	NA	NA	NA	119.615	85.8088	77.6569	NA	NA	56.5947	106.784	78.0214	NA	NA
K7ES00	Histone H3.3 (Fragment) OS=Homo sapiens OX=9606 GN=H3F3B PE=1 SV=1	H3F3B	#N/A	NA	NA	NA	429.798	73.0203	47.5338	NA	NA	75.3631	48.2361	28.741	NA	NA
O00178	GTP-binding protein 1 OS=Homo sapiens OX=9606 GN=GTPBP1 PE=1 SV=3	GTPBP1	#N/A	NA	NA	NA	70.7505	93.3868	106.511	NA	NA	130.403	106.02	51.6422	NA	NA
O60784	Target of Myb protein 1 OS=Homo sapiens OX=9606 GN=TOM1 PE=1 SV=2	TOM1	#N/A	NA	NA	NA	113.039	52.68	72.5994	NA	NA	68.1785	82.0766	102.44	NA	NA
O94856	Neurofascin OS=Homo sapiens OX=9606 GN=NFASC PE=1 SV=4	NFASC	#N/A	NA	NA	NA	169.963	79.6738	27.4552	NA	NA	89.6223	113.467	75.1696	NA	NA
O94985	Calsyntenin-1 OS=Homo sapiens OX=9606 GN=CLSTN1 PE=1 SV=1	CLSTN1	#N/A	NA	NA	NA	48.39	111.558	91.3327	NA	NA	94.7488	111.888	66.0807	NA	NA
O95372	Acyl-protein thioesterase 2 OS=Homo sapiens OX=9606 GN=LYPLA2 PE=1 SV=1	LYPLA2	#N/A	NA	NA	NA	43.5377	83.2949	87.2469	NA	NA	87.5032	80.3893	96.493	NA	NA
O95425	Supervillin OS=Homo sapiens OX=9606 GN=SVIL PE=1 SV=2	SVIL	#N/A	NA	NA	NA	92.2182	104.639	88.6393	NA	NA	104.255	94.479	62.0816	NA	NA
O95989	Diphosphoinositol polyphosphate phosphohydrolase 1 OS=Homo sapiens OX=9606 GN=NUDT3 PE=1 SV=1	NUDT3	#N/A	NA	NA	NA	131.177	42.8619	70.182	NA	NA	58.0722	93.666	101.27	NA	NA
P13010	X-ray repair cross-complementing protein 5 OS=Homo sapiens OX=9606 GN=XRCC5 PE=1 SV=3	XRCC5	#N/A	NA	NA	NA	66.4998	86.9754	91.8043	NA	NA	86.0968	82.8062	86.0593	NA	NA
P14324	Farnesyl pyrophosphate synthase OS=Homo sapiens OX=9606 GN=FDPS PE=1 SV=4	FDPS	#N/A	NA	NA	NA	185.635	71.8682	75.4038	NA	NA	58.227	53.0562	88.1043	NA	NA
P16298	Serine/threonine-protein phosphatase 2B catalytic subunit beta isoform OS=Homo sapiens OX=9606 GN=PPP3CB PE=1 SV=2	PPP3CB	#N/A	NA	NA	NA	127.468	75.7999	78.423	NA	NA	82.7352	68.1525	86.9421	NA	NA
P21579	Synaptotagmin-1 OS=Homo sapiens OX=9606 GN=SYT1 PE=1 SV=1	SYT1	#N/A	NA	NA	NA	89.0913	75.0962	74.9684	NA	NA	109.338	119.077	69.8189	NA	NA
P28066	Proteasome subunit alpha type-5 OS=Homo sapiens OX=9606 GN=PSMA5 PE=1 SV=3	PSMA5	#N/A	NA	NA	NA	127.766	62.2977	54.6604	NA	NA	53.1787	79.5477	108.12	NA	NA
P30084	Enoyl-CoA hydratase, mitochondrial OS=Homo sapiens OX=9606 GN=ECHS1 PE=1 SV=4	ECHS1	#N/A	NA	NA	NA	188.877	39.7241	45.5015	NA	NA	57.6806	84.3377	101.441	NA	NA
P35612	Beta-adducin OS=Homo sapiens OX=9606 GN=ADD2 PE=1 SV=3	ADD2	#N/A	NA	NA	NA	71.0199	87.0926	85.478	NA	NA	77.0869	104.483	81.6569	NA	NA
P54725	UV excision repair protein RAD23 homolog A OS=Homo sapiens OX=9606 GN=RAD23A PE=1 SV=1	RAD23A	#N/A	NA	NA	NA	83.6526	65.9118	80.9428	NA	NA	77.7502	106.415	88.1742	NA	NA
P58546	Myotrophin OS=Homo sapiens OX=9606 GN=MTPN PE=1 SV=2	MTPN	#N/A	NA	NA	NA	86.1298	39.4646	44.0729	NA	NA	58.7845	83.9345	130.357	NA	NA
P61970	Nuclear transport factor 2 OS=Homo sapiens OX=9606 GN=NUTF2 PE=1 SV=1	NUTF2	#N/A	NA	NA	NA	228.087	25.2706	29.2572	NA	NA	40.8815	84.2218	109.476	NA	NA
P62942	Peptidyl-prolyl cis-trans isomerase FKBP1A OS=Homo sapiens OX=9606 GN=FKBP1A PE=1 SV=2	FKBP1A	#N/A	NA	NA	NA	96.7559	77.5645	66.4072	NA	NA	75.2881	88.0991	94.258	NA	NA
Q04760	Lactoylglutathione lyase OS=Homo sapiens OX=9606 GN=GLO1 PE=1 SV=4	GLO1	#N/A	NA	NA	NA	168.516	16.8967	32.0613	NA	NA	42.5204	76.0283	131.069	NA	NA
Q12792	Twinfilin-1 OS=Homo sapiens OX=9606 GN=TWF1 PE=1 SV=3	TWF1	#N/A	NA	NA	NA	74.3808	105.782	92.5581	NA	NA	116.213	109.573	54.7055	NA	NA
Q12959	Disks large homolog 1 OS=Homo sapiens OX=9606 GN=DLG1 PE=1 SV=2	DLG1	#N/A	NA	NA	NA	63.0798	92.7081	111.121	NA	NA	75.2834	118.58	65.0412	NA	NA
Q13619	Cullin-4A OS=Homo sapiens OX=9606 GN=CUL4A PE=1 SV=3	CUL4A	#N/A	NA	NA	NA	43.0312	84.3377	100.292	NA	NA	89.4537	80.0831	89.9449	NA	NA
Q15056	Eukaryotic translation initiation factor 4H OS=Homo sapiens OX=9606 GN=EIF4H PE=1 SV=5	EIF4H	#N/A	NA	NA	NA	129.524	95.7818	90.2441	NA	NA	91.6233	100.694	56.4676	NA	NA
Q3ZCW2	Galectin-related protein OS=Homo sapiens OX=9606 GN=LGALSL PE=1 SV=2	LGALSL	#N/A	NA	NA	NA	186.147	28.0691	46.6897	NA	NA	50.8578	88.3075	107.263	NA	NA
Q5CZC0	Fibrous sheath-interacting protein 2 OS=Homo sapiens OX=9606 GN=FSIP2 PE=2 SV=4	FSIP2	#N/A	NA	NA	NA	170.117	76.7545	77.1882	NA	NA	108.875	90.9863	57.3766	NA	NA
Q5SQ11	Prostaglandin-H2 D-isomerase (Fragment) OS=Homo sapiens OX=9606 GN=PTGDS PE=1 SV=1	PTGDS	#N/A	NA	NA	NA	132.407	7.87632	18.3419	NA	NA	50.9677	82.207	145.605	NA	NA
Q5T6V5	Queuosine salvage protein OS=Homo sapiens OX=9606 GN=C9orf64 PE=1 SV=1	C9orf64	#N/A	NA	NA	NA	35.0135	119.399	79.9552	NA	NA	157.79	102.679	54.4398	NA	NA
Q7L5N1	COP9 signalosome complex subunit 6 OS=Homo sapiens OX=9606 GN=COPS6 PE=1 SV=1	COPS6	#N/A	NA	NA	NA	65.4372	81.9067	83.4127	NA	NA	109.824	64.6935	91.7786	NA	NA
Q7Z4W1	L-xylulose reductase OS=Homo sapiens OX=9606 GN=DCXR PE=1 SV=2	DCXR	#N/A	NA	NA	NA	133.738	108.515	93.5413	NA	NA	110.973	80.3939	50.3492	NA	NA
Q86TB3	Alpha-protein kinase 2 OS=Homo sapiens OX=9606 GN=ALPK2 PE=2 SV=3	ALPK2	#N/A	NA	NA	NA	26.1129	119.781	102.942	NA	NA	113.294	110.731	58.0031	NA	NA
Q8TBC4	NEDD8-activating enzyme E1 catalytic subunit OS=Homo sapiens OX=9606 GN=UBA3 PE=1 SV=2	UBA3	#N/A	NA	NA	NA	72.5022	101.855	81.7256	NA	NA	81.9656	88.5905	81.487	NA	NA
Q96S19	Methyltransferase-like 26 OS=Homo sapiens OX=9606 GN=METTL26 PE=1 SV=2	METTL26	#N/A	NA	NA	NA	19.0259	117.709	78.8025	NA	NA	79.1628	115.881	80.5717	NA	NA
Q9H0Q0	Protein FAM49A OS=Homo sapiens OX=9606 GN=FAM49A PE=2 SV=1	FAM49A	#N/A	NA	NA	NA	106.935	56.8713	89.1995	NA	NA	94.7764	77.2466	88.2703	NA	NA
Q9H1K1	Iron-sulfur cluster assembly enzyme ISCU, mitochondrial OS=Homo sapiens OX=9606 GN=ISCU PE=1 SV=2	ISCU	#N/A	NA	NA	NA	84.066	94.7007	85.478	NA	NA	99.0469	102.864	68.2464	NA	NA
Q9NQR4	Omega-amidase NIT2 OS=Homo sapiens OX=9606 GN=NIT2 PE=1 SV=1	NIT2	#N/A	NA	NA	NA	210.579	49.4952	53.8219	NA	NA	83.9365	69.4729	85.0577	NA	NA
Q9NUB1	Acetyl-coenzyme A synthetase 2-like, mitochondrial OS=Homo sapiens OX=9606 GN=ACSS1 PE=1 SV=2	ACSS1	#N/A	NA	NA	NA	55.9586	81.7417	118.567	NA	NA	91.7567	85.751	76.3868	NA	NA
Q9ULU8	Calcium-dependent secretion activator 1 OS=Homo sapiens OX=9606 GN=CADPS PE=1 SV=3	CADPS	#N/A	NA	NA	NA	65.1299	101.638	78.4795	NA	NA	88.9285	83.6703	84.7569	NA	NA
Q9Y223	Bifunctional UDP-N-acetylglucosamine 2-epimerase/N-acetylmannosamine kinase OS=Homo sapiens OX=9606 GN=GNE PE=1 SV=1	GNE	#N/A	NA	NA	NA	14.5669	100.748	114.367	NA	NA	137.773	124.869	50.4573	NA	NA
Q9Y3D6	Mitochondrial fission 1 protein OS=Homo sapiens OX=9606 GN=FIS1 PE=1 SV=2	FIS1	#N/A	NA	NA	NA	94.9145	63.3259	72.6963	NA	NA	98.1168	79.1275	94.2186	NA	NA

## Sheet: Beads_v_Fascin
ProteinID	Description	Gene	Direction	Beads_R1	Beads_R2	Beads_R3	EG4_F2	EG4_R1	EG4_R3	EG6_R1	EG6_R2	EG6_R3	Fascin_R1	Fascin_R2	Fascin_R3	Beads_Avg	Fascin_Avg	FC	Ftest	pvalue	log2(FC)	-log10(p)	pi	p<0.05	p<0.01	pi<0.05	pi<0.01
Q16658	Fascin OS=Homo sapiens OX=9606 GN=FSCN1 PE=1 SV=3	FSCN1	Up	34.8309	11.3223	14.5037	112.997	106.61	116.847	121.09	114.657	101.106	65.968	95.3746	102.289	20.219	87.8772	4.34627	0.608512	0.00713922	2.11978	2.14635	4.54978	#	#	#	#
P63167	Dynein light chain 1, cytoplasmic OS=Homo sapiens OX=9606 GN=DYNLL1 PE=1 SV=1	DYNLL1	Up	28.6568	29.317	NA	NA	NA	97.479	76.0474	NA	NA	NA	122.913	113.036	28.9869	117.974	4.06992	0.0849815	0.00307982	2.025	2.51147	5.08574	#	#	#	#
O00410	Importin-5 OS=Homo sapiens OX=9606 GN=IPO5 PE=1 SV=4	IPO5	Up	38.1418	28.6151	31.7041	86.9673	88.4609	70.0048	54.7984	69.3055	69.853	107.953	130.72	135.382	32.8203	124.685	3.79903	0.197672	0.000502727	1.92563	3.29867	6.35201	#	#	#	#
P49773	Histidine triad nucleotide-binding protein 1 OS=Homo sapiens OX=9606 GN=HINT1 PE=1 SV=2	HINT1	Up	30.3242	21.2984	28.7822	106.849	98.2341	92.4222	105.759	88.7689	90.2719	81.2622	114.268	109.351	26.8016	101.627	3.79182	0.136948	0.00216354	1.92289	2.66484	5.12419	#	#	#	#
Q86VP6	Cullin-associated NEDD8-dissociated protein 1 OS=Homo sapiens OX=9606 GN=CAND1 PE=1 SV=2	CAND1	Up	37.2499	26.9312	38.9467	94.6589	90.0752	67.0439	67.201	73.1464	72.6587	99.559	128.063	133.054	34.3759	120.225	3.49737	0.2293	0.00149905	1.80627	2.82419	5.10124	#	#	#	#
P60891	Ribose-phosphate pyrophosphokinase 1 OS=Homo sapiens OX=9606 GN=PRPS1 PE=1 SV=2	PRPS1	Up	27.194	37.4375	48.4976	97.9305	97.0569	66.6306	87.5795	75.1923	84.0829	87.127	114.676	124.564	37.7097	108.789	2.8849	0.463442	0.00511562	1.52852	2.2911	3.502	#	#	#	#
C9JLB7	Oxidoreductase NAD-binding domain-containing protein 1 OS=Homo sapiens OX=9606 GN=OXNAD1 PE=1 SV=2	OXNAD1	Up	50.1363	13.6456	22.3139	105.451	91.5213	112.812	144.092	131.074	118.629	61.0947	93.4328	89.944	28.6986	81.4905	2.83953	0.928621	0.0246637	1.50565	1.60794	2.421	#		#	#
Q16643	Drebrin OS=Homo sapiens OX=9606 GN=DBN1 PE=1 SV=4	DBN1	Up	37.764	19.7762	23.0843	120.271	92.0923	117.946	149.358	121.909	108.472	61.4802	74.3824	92.1857	26.8748	76.0161	2.82852	0.556607	0.00937859	1.50005	2.02786	3.04189	#	#	#	#
M0QYZ2	AP complex subunit sigma OS=Homo sapiens OX=9606 GN=AP2S1 PE=1 SV=1	AP2S1	Up	27.8345	40.0771	42.1913	106.349	86.4352	80.8968	105.579	82.7592	83.1599	87.8319	103.709	110.766	36.701	100.769	2.74568	0.606668	0.00139875	1.45717	2.85426	4.15913	#	#	#	#
P01034	Cystatin-C OS=Homo sapiens OX=9606 GN=CST3 PE=1 SV=1	CST3	Up	26.8533	39.0909	45.5072	97.357	86.6183	98.863	101.435	84.5166	85.8245	89	100.992	104.64	37.1505	98.2107	2.64359	0.85418	0.00107618	1.4025	2.96811	4.16278	#	#	#	#
A0A087WZN1	Isocitrate dehydrogenase [NAD] subunit, mitochondrial OS=Homo sapiens OX=9606 GN=IDH3B PE=1 SV=1	IDH3B	Up	42.9133	28.8107	51.0761	95.9598	92.3269	92.9641	82.5772	81.2261	71.3228	92.5523	108.415	118.191	40.9334	106.386	2.59901	0.862211	0.00271789	1.37796	2.56577	3.53553	#	#	#	#
O95373	Importin-7 OS=Homo sapiens OX=9606 GN=IPO7 PE=1 SV=1	IPO7	Up	44.2325	41.2935	41.9107	91.8115	103.211	83.4548	90.0788	77.624	72.7304	92.6838	106.542	113.042	42.4789	104.089	2.45037	0.043459	0.00825115	1.293	2.08349	2.69395	#	#	#	#
Q3LXA3	Triokinase/FMN cyclase OS=Homo sapiens OX=9606 GN=TKFC PE=1 SV=2	TKFC	Up	31.1175	52.9619	53.5128	99.8311	89.7792	67.8699	68.4716	77.4684	72.6408	92.0477	108.654	127.28	45.8641	109.327	2.38373	0.688712	0.00723259	1.25322	2.14071	2.68278	#	#	#	#
P28482	Mitogen-activated protein kinase 1 OS=Homo sapiens OX=9606 GN=MAPK1 PE=1 SV=3	MAPK1	Up	56.1433	31.4839	49.6754	91.2993	96.9612	86.3689	83.7654	87.8992	68.9367	91.6675	121.93	110.867	45.7675	108.155	2.36313	0.821603	0.00562875	1.2407	2.24959	2.79107	#	#	#	#
Q9H3H3	UPF0696 protein C11orf68 OS=Homo sapiens OX=9606 GN=C11orf68 PE=1 SV=3	C11orf68	Up	40.3231	37.502	NA	NA	NA	106.205	122.307	NA	NA	NA	88.1437	95.1407	38.9126	91.6422	2.35508	0.487976	0.0050787	1.23578	2.29425	2.83518	#	#	#	#
P27361	Mitogen-activated protein kinase 3 OS=Homo sapiens OX=9606 GN=MAPK3 PE=1 SV=4	MAPK3	Up	64.4246	32.1794	43.9287	84.7127	97.4457	84.1727	85.4161	91.8394	68.1705	94.8634	121.997	109.683	46.8442	108.848	2.32362	0.818735	0.00719283	1.21637	2.1431	2.60681	#	#	#	#
A0A2R8Y7X9	Uncharacterized protein OS=Homo sapiens OX=9606 PE=3 SV=1	Uncharacterized protein OS=Homo sapiens OX=9606	Up	30.4084	61.7437	65.479	68.3338	65.5332	64.4823	66.056	54.7094	62.957	124.245	122.599	118.001	52.5437	121.615	2.31456	0.054914	0.00359819	1.21074	2.44392	2.95894	#	#	#	#
H3BRN4	4-aminobutyrate aminotransferase, mitochondrial OS=Homo sapiens OX=9606 GN=ABAT PE=1 SV=1	ABAT	Up	61.9506	41.4076	48.3848	83.4583	85.6301	69.9502	69.2703	76.0169	70.5133	103.605	126.696	118.874	50.581	116.391	2.30109	0.883458	0.00191908	1.20232	2.71691	3.26659	#	#	#	#
P49327	Fatty acid synthase OS=Homo sapiens OX=9606 GN=FASN PE=1 SV=3	FASN	Up	60.8319	36.6039	50.5813	92.9043	91.4966	79.1506	66.7972	79.9746	68.1904	96.0453	126.539	117.947	49.339	113.51	2.30062	0.748645	0.00501957	1.20202	2.29933	2.76385	#	#	#	#
Q13509	Tubulin beta-3 chain OS=Homo sapiens OX=9606 GN=TUBB3 PE=1 SV=2	TUBB3	Up	46.4911	40.3312	42.1151	102.057	90.9072	90.7469	96.4619	95.0506	85.6622	82.6515	107.693	105.055	42.9791	98.4665	2.29103	0.100775	0.00243449	1.196	2.61359	3.12585	#	#	#	#
A0A2R8Y891	ATP-dependent 6-phosphofructokinase OS=Homo sapiens OX=9606 GN=PFKM PE=1 SV=1	PFKM	Up	42.5462	41.0116	46.8248	103.747	87.5379	87.7335	83.6383	97.9659	91.9653	78.578	98.2113	118.757	43.4609	98.5155	2.26677	0.0439776	0.0390377	1.18063	1.40852	1.66294	#		#
Q71U36	Tubulin alpha-1A chain OS=Homo sapiens OX=9606 GN=TUBA1A PE=1 SV=1	TUBA1A	Up	45.5231	42.0754	41.1864	99.4097	95.1183	93.9529	92.6694	91.8464	84.3027	83.7962	98.7816	108.976	42.9283	97.1847	2.26388	0.0633471	0.00187129	1.1788	2.72786	3.2156	#	#	#	#
P68366	Tubulin alpha-4A chain OS=Homo sapiens OX=9606 GN=TUBA4A PE=1 SV=1	TUBA4A	Up	45.8122	43.7503	41.0015	99.6073	92.7311	92.0745	91.3825	90.4472	84.2445	85.2953	97.3401	110.468	43.5214	97.7011	2.2449	0.070891	0.00185289	1.16665	2.73215	3.18747	#	#	#	#
P0CG29	Glutathione S-transferase theta-2 OS=Homo sapiens OX=9606 GN=GSTT2 PE=1 SV=1	GSTT2	Up	58.0007	38.5067	38.2968	91.2608	96.5826	84.3518	102.172	89.8184	98.7953	82.1754	123.423	96.9884	44.9347	100.862	2.24464	0.453565	0.0151405	1.16648	1.81986	2.12284	#		#
P07437	Tubulin beta chain OS=Homo sapiens OX=9606 GN=TUBB PE=1 SV=2	TUBB	Up	41.845	40.8707	48.3544	100.952	91.8182	90.1717	95.8528	94.8964	86.2338	80.8163	104.774	107.564	43.69	97.7181	2.23662	0.142248	0.00358044	1.16132	2.44606	2.84067	#	#	#	#
P68371	Tubulin beta-4B chain OS=Homo sapiens OX=9606 GN=TUBB4B PE=1 SV=1	TUBB4B	Up	42.852	42.6987	48.2959	102.06	91.753	89.5307	92.4421	96.1988	85.7882	80.1423	105.867	107.936	44.6156	97.9818	2.19614	0.0813423	0.00426748	1.13497	2.36983	2.68968	#	#	#	#
Q13618	Cullin-3 OS=Homo sapiens OX=9606 GN=CUL3 PE=1 SV=2	CUL3	Up	66.9758	39.8466	38.001	87.1865	106.36	80.3977	67.2842	100.027	87.152	81.0922	116.115	119.656	48.2745	105.621	2.18793	0.733487	0.0206894	1.12957	1.68425	1.90248	#		#
Q9BR01	Sulfotransferase 4A1 OS=Homo sapiens OX=9606 GN=SULT4A1 PE=1 SV=2	SULT4A1	Up	45.1284	34.5932	56.5879	99.8452	92.3984	96.0279	92.5692	91.8118	84.0298	80.6738	111.37	105.747	45.4365	99.2637	2.18467	0.623608	0.00908752	1.12741	2.04155	2.30168	#	#	#	#
P30711	Glutathione S-transferase theta-1 OS=Homo sapiens OX=9606 GN=GSTT1 PE=1 SV=4	GSTT1	Up	49.8519	30.5684	60.7009	90.5586	89.2216	87.8767	108.089	79.1106	89.2469	86.9393	117.178	100.974	47.0404	101.697	2.16191	0.991489	0.0116477	1.11231	1.93376	2.15093	#		#	#
P60709	Actin, cytoplasmic 1 OS=Homo sapiens OX=9606 GN=ACTB PE=1 SV=1	ACTB	Up	40.9607	34.3422	37.5394	107.033	94.1811	112.557	130.176	111.812	106.362	66.3942	83.0722	91.7377	37.6141	80.4014	2.13753	0.123873	0.0050824	1.09595	2.29393	2.51403	#	#	#	#
P04350	Tubulin beta-4A chain OS=Homo sapiens OX=9606 GN=TUBB4A PE=1 SV=2	TUBB4A	Up	43.9417	46.9073	46.2784	103.392	92.2764	88.3568	90.634	94.922	85.3271	80.5107	104.085	107.837	45.7091	97.4775	2.13256	0.0220108	0.0251494	1.09259	1.59947	1.74756	#		#
A0A087WY85	Ubiquitin-conjugating enzyme E2 D3 OS=Homo sapiens OX=9606 GN=UBE2D3 PE=1 SV=1	UBE2D3	Up	40.4257	55.9784	NA	NA	NA	85.3525	102.734	NA	NA	NA	110.341	94.8794	48.2021	102.61	2.12875	0.996242	0.038298	1.09	1.41682	1.54434	#		#
P16152	Carbonyl reductase [NADPH] 1 OS=Homo sapiens OX=9606 GN=CBR1 PE=1 SV=3	CBR1	Up	53.0074	42.2699	41.0982	100.51	93.2584	93.2231	97.9225	95.3454	80.1757	84.7009	100.376	104.628	45.4585	96.5683	2.12432	0.562341	0.00202285	1.087	2.69404	2.92842	#	#	#	#
P68032	Actin, alpha cardiac muscle 1 OS=Homo sapiens OX=9606 GN=ACTC1 PE=1 SV=1	ACTC1	Up	38.4812	34.9439	40.757	104.91	95.4603	112.544	129.626	108.974	105.5	67.1337	82.3397	92.4002	38.0607	80.6246	2.11831	0.100718	0.00484047	1.08292	2.31511	2.50707	#	#	#	#
P54750	Calcium/calmodulin-dependent 3',5'-cyclic nucleotide phosphodiesterase 1A OS=Homo sapiens OX=9606 GN=PDE1A PE=2 SV=2	PDE1A	Up	52.6208	46.2776	57.4905	84.9076	97.4573	78.29	79.0255	70.3548	66.0598	98.9622	122.208	109.527	52.1296	110.233	2.11459	0.378409	0.00146779	1.08037	2.83334	3.06106	#	#	#	#
P53004	Biliverdin reductase A OS=Homo sapiens OX=9606 GN=BLVRA PE=1 SV=2	BLVRA	Up	53.6083	42.5673	50.7529	90.0161	89.4282	83.7596	87.6315	87.8864	84.3915	88.9203	111.111	109.706	48.9762	103.246	2.10808	0.350798	0.00235252	1.07593	2.62847	2.82805	#	#	#	#
P68871	Hemoglobin subunit beta OS=Homo sapiens OX=9606 GN=HBB PE=1 SV=2	HBB	Up	40.4947	62.5559	68.3778	61.8197	69.9455	67.453	70.6053	59.2375	64.3242	122.234	126.56	109.891	57.1428	119.562	2.09233	0.513926	0.00317699	1.06511	2.49798	2.66064	#	#	#	#
H0Y858	Uncharacterized protein (Fragment) OS=Homo sapiens OX=9606 PE=4 SV=1	Uncharacterized protein (Fragment) OS=Homo sapiens OX=9606	Up	48.0766	33.0628	57.8461	105.02	95.3163	95.4439	105.286	89.2243	68.6005	83.9896	98.8861	106.424	46.3285	96.4331	2.08151	0.910853	0.00683838	1.05763	2.16505	2.28982	#	#	#	#
P52306	Rap1 GTPase-GDP dissociation stimulator 1 OS=Homo sapiens OX=9606 GN=RAP1GDS1 PE=1 SV=3	RAP1GDS1	Up	60.5316	49.4496	49.1064	87.6962	88.9124	76.2014	72.2186	77.2566	70.9849	99.5596	114.129	115.627	53.0292	109.772	2.07003	0.698107	0.000868114	1.04965	3.06142	3.21342	#	#	#	#
Q14232	Translation initiation factor eIF-2B subunit alpha OS=Homo sapiens OX=9606 GN=EIF2B1 PE=1 SV=1	EIF2B1	Up	64.765	30.8912	64.6184	81.9343	69.5638	75.3714	93.247	106.039	80.6578	92.8028	133.034	105.573	53.4248	110.47	2.06777	0.947982	0.0252193	1.04807	1.59827	1.6751	#		#
A0A087X0R6	Sorting nexin-12 OS=Homo sapiens OX=9606 GN=SNX12 PE=1 SV=1	SNX12	Up	46.5904	53.7164	45.4824	78.6415	78.2142	89.3901	96.4585	107.503	69.768	99.6555	98.6191	102.552	48.5964	100.276	2.06344	0.344586	5.33178e-05	1.04505	4.27313	4.46563	#	#	#	#
Q9BWD1	Acetyl-CoA acetyltransferase, cytosolic OS=Homo sapiens OX=9606 GN=ACAT2 PE=1 SV=2	ACAT2	Up	29.3955	48.1165	56.6812	93.8928	89.8581	95.1648	92.3977	119.742	97.3721	69.661	100.866	105.885	44.7311	92.1371	2.0598	0.671573	0.0270348	1.0425	1.56808	1.63473	#		#
Q9UN36	Protein NDRG2 OS=Homo sapiens OX=9606 GN=NDRG2 PE=1 SV=2	NDRG2	Up	73.5607	36.5741	41.4542	97.5395	88.8743	90.844	92.451	97.1093	77.9559	88.118	124.293	96.9403	50.5296	103.117	2.04073	0.936804	0.029795	1.02908	1.52586	1.57023	#		#
P49589	Cysteine--tRNA ligase, cytoplasmic OS=Homo sapiens OX=9606 GN=CARS PE=1 SV=3	CARS	Up	65.0256	45.9629	44.7501	90.7712	91.7899	79.3346	84.4162	84.8104	78.5991	92.5961	117.847	106.84	51.9129	105.761	2.03728	0.893123	0.00539638	1.02664	2.2679	2.32832	#	#	#	#
Q9UI12	V-type proton ATPase subunit H OS=Homo sapiens OX=9606 GN=ATP6V1H PE=1 SV=1	ATP6V1H	Up	82.6143	37.3965	39.3093	95.5479	94.3981	77.6953	77.4146	82.3839	79.4086	91.3875	116.381	115.043	53.1067	107.604	2.02619	0.464242	0.031838	1.01877	1.49705	1.52515	#		#
Q9H201	Epsin-3 OS=Homo sapiens OX=9606 GN=EPN3 PE=2 SV=1	EPN3	Up	41.9687	67.7758	42.6885	88.2267	80.9072	92.3447	89.4867	87.3165	83.0564	96.3829	119.631	85.6262	50.811	100.547	1.97883	0.833815	0.0193563	0.984651	1.71318	1.68688	#		#
P21695	Glycerol-3-phosphate dehydrogenase [NAD(+)], cytoplasmic OS=Homo sapiens OX=9606 GN=GPD1 PE=1 SV=4	GPD1	Up	35.3393	56.2388	49.1241	88.3164	88.5038	95.8798	106.884	111.488	75.5556	86.3379	92.6629	96.3809	46.9007	91.7939	1.9572	0.371796	0.00272647	0.968788	2.5644	2.48436	#	#	#	#
P11217	Glycogen phosphorylase, muscle form OS=Homo sapiens OX=9606 GN=PYGM PE=1 SV=6	PYGM	Up	63.0125	43.1101	45.682	104.209	93.8581	86.1242	87.6527	94.6942	84.4795	80.0543	105.429	109.693	50.6015	98.392	1.94445	0.626742	0.0128411	0.95936	1.8914	1.81453	#		#
Q14240	Eukaryotic initiation factor 4A-II OS=Homo sapiens OX=9606 GN=EIF4A2 PE=1 SV=2	EIF4A2	Up	58.1003	40.0417	52.2003	98.1066	89.8644	87.7201	92.8597	104.312	87.1334	78.3577	104.661	108.919	50.1141	97.3126	1.94182	0.472657	0.012488	0.957409	1.90351	1.82244	#		#
K7EM38	Actin, cytoplasmic 2 (Fragment) OS=Homo sapiens OX=9606 GN=ACTG1 PE=1 SV=1	ACTG1	Up	44.9301	35.5928	42.5199	108.072	93.5175	111.902	128.583	112.319	106.451	64.6638	81.7181	92.383	41.0143	79.5883	1.9405	0.214593	0.0107	0.95643	1.97061	1.88476	#		#
P02042	Hemoglobin subunit delta OS=Homo sapiens OX=9606 GN=HBD PE=1 SV=2	HBD	Up	55.6091	59.7239	70.3598	60.4643	66.6541	68.7235	70.8885	58.1134	64.6788	123.934	123.121	110.447	61.8976	119.167	1.92524	0.993595	0.000761249	0.945035	3.11847	2.94707	#	#	#	#
P61158	Actin-related protein 3 OS=Homo sapiens OX=9606 GN=ACTR3 PE=1 SV=3	ACTR3	Up	34.7466	47.4753	43.0459	99.5307	89.0811	104.337	122.735	99.8469	111.944	71.9676	66.9297	101.936	41.7559	80.2777	1.92255	0.208811	0.0289306	0.943019	1.53864	1.45097	#		#
Q13885	Tubulin beta-2A chain OS=Homo sapiens OX=9606 GN=TUBB2A PE=1 SV=1	TUBB2A	Up	66.1561	40.1795	46.5639	102.137	91.3281	88.1141	93.6018	96.2882	86.5402	80.4384	105.302	106.77	50.9665	97.5035	1.91309	0.911183	0.0158742	0.935905	1.79931	1.68398	#		#
Q9BPX5	Actin-related protein 2/3 complex subunit 5-like protein OS=Homo sapiens OX=9606 GN=ARPC5L PE=1 SV=1	ARPC5L	Up	47.7699	52.6917	NA	NA	NA	87.1616	111.224	NA	NA	NA	91.0633	100.441	50.2308	95.7521	1.90624	0.615394	0.0132632	0.930732	1.87735	1.74731	#		#
P17612	cAMP-dependent protein kinase catalytic subunit alpha OS=Homo sapiens OX=9606 GN=PRKACA PE=1 SV=2	PRKACA	Up	60.3889	49.1629	47.0178	101.524	97.9467	91.1588	82.5679	88.1308	80.5852	82.7836	111.09	103.186	52.1899	99.0201	1.89731	0.389336	0.00757799	0.923952	2.12045	1.95919	#	#	#
P06396	Gelsolin OS=Homo sapiens OX=9606 GN=GSN PE=1 SV=1	GSN	Up	27.9645	47.8769	42.9645	108.247	84.2137	114.708	133.791	105.372	113.84	67.8222	66.4507	90.9436	39.6019	75.0722	1.89567	0.724608	0.0234833	0.922707	1.62924	1.50331	#		#
O94973	AP-2 complex subunit alpha-2 OS=Homo sapiens OX=9606 GN=AP2A2 PE=1 SV=2	AP2A2	Up	38.7977	61.2336	63.7287	94.9512	87.3548	78.2394	76.1233	84.4272	76.3459	88.5666	112.75	108.966	54.5867	103.427	1.89474	0.94601	0.0110525	0.921998	1.95654	1.80393	#		#
P61088	Ubiquitin-conjugating enzyme E2 N OS=Homo sapiens OX=9606 GN=UBE2N PE=1 SV=1	UBE2N	Up	72.7686	37.7513	40.3176	104.674	90.9747	90.7192	104.897	92.7553	87.9647	81.8192	102.604	101.224	50.2792	95.2156	1.89374	0.52349	0.0266282	0.921237	1.57466	1.45063	#		#
P09417	Dihydropteridine reductase OS=Homo sapiens OX=9606 GN=QDPR PE=1 SV=2	QDPR	Up	52.75	49.6963	54.363	84.1296	93.9524	92.0591	96.921	88.8189	81.6835	89.2428	106.909	97.9589	52.2697	98.0369	1.8756	0.134317	0.000974958	0.907349	3.01101	2.73204	#	#	#	#
Q9UBB4	Ataxin-10 OS=Homo sapiens OX=9606 GN=ATXN10 PE=1 SV=1	ATXN10	Up	78.0422	53.9366	39.1696	96.2918	88.5948	60.0509	88.4713	80.6607	77.7345	94.9071	115.23	110.735	57.0495	106.957	1.87482	0.456749	0.0179975	0.906751	1.74479	1.58209	#		#
P69905	Hemoglobin subunit alpha OS=Homo sapiens OX=9606 GN=HBA1 PE=1 SV=2	HBA1	Up	39.9551	84.8877	70.4118	51.7872	60.8978	61.1528	58.5361	45.6759	68.0494	132.861	120.055	110.033	65.0849	120.983	1.85885	0.398587	0.0194793	0.894409	1.71043	1.52982	#		#
P49441	Inositol polyphosphate 1-phosphatase OS=Homo sapiens OX=9606 GN=INPP1 PE=1 SV=1	INPP1	Up	66.3551	54.0721	44.3356	79.2484	103.281	74.7999	87.0342	104.574	64.0624	92.002	103.046	110.827	54.9209	101.958	1.85645	0.847207	0.00497424	0.892549	2.30327	2.05578	#	#	#
Q96FJ2	Dynein light chain 2, cytoplasmic OS=Homo sapiens OX=9606 GN=DYNLL2 PE=1 SV=1	DYNLL2	Up	40.4534	52.2998	54.0684	96.5624	92.1039	102.676	109.374	87.0287	89.0155	82.4368	100.217	88.7819	48.9405	90.4786	1.84875	0.805967	0.00350517	0.886547	2.45529	2.17673	#	#	#	#
Q9Y2S2	Lambda-crystallin homolog OS=Homo sapiens OX=9606 GN=CRYL1 PE=1 SV=3	CRYL1	Up	57.1906	58.6567	41.4244	102.811	91.4511	88.2183	89.8217	91.7737	85.7588	83.3211	102.675	100.2	52.4239	95.3985	1.81975	0.90282	0.00636419	0.863742	2.19626	1.897	#	#	#
O94811	Tubulin polymerization-promoting protein OS=Homo sapiens OX=9606 GN=TPPP PE=1 SV=1	TPPP	Up	54.4666	57.0547	41.8912	98.6519	88.4985	97.7723	99.5141	87.3475	84.1135	88.3883	91.7589	96.5589	51.1375	92.2354	1.80367	0.407961	0.00143668	0.850939	2.84264	2.41891	#	#	#	#
O75663	TIP41-like protein OS=Homo sapiens OX=9606 GN=TIPRL PE=1 SV=2	TIPRL	Up	39.1425	56.391	58.6445	95.9318	97.6653	92.1251	103.15	103.891	78.5965	77.7023	108.608	91.5445	51.3927	92.6181	1.80217	0.644016	0.0191372	0.849732	1.71812	1.45994	#		#
P61978	Heterogeneous nuclear ribonucleoprotein K OS=Homo sapiens OX=9606 GN=HNRNPK PE=1 SV=1	HNRNPK	Up	49.0331	48.0663	51.6058	95.7552	101.271	107.852	97.5876	95.087	86.7154	77.7232	91.7952	97.8382	49.5684	89.1189	1.7979	0.0609228	0.00283242	0.846311	2.54784	2.15627	#	#	#	#
Q9NPJ3	Acyl-coenzyme A thioesterase 13 OS=Homo sapiens OX=9606 GN=ACOT13 PE=1 SV=1	ACOT13	Up	62.7018	45.234	54.283	87.4107	96.1993	86.0658	93.4176	97.3959	89.3572	80.9264	98.3901	109.134	54.0729	96.1501	1.77816	0.547068	0.0120314	0.830382	1.91968	1.59407	#		#
P00367	Glutamate dehydrogenase 1, mitochondrial OS=Homo sapiens OX=9606 GN=GLUD1 PE=1 SV=2	GLUD1	Up	56.1322	54.5424	54.1151	94.894	87.1088	93.6602	91.1631	85.3564	82.5529	88.5152	102.775	98.8803	54.9299	96.7235	1.76085	0.0407484	0.00910083	0.816274	2.04092	1.66595	#	#	#
P48643	T-complex protein 1 subunit epsilon OS=Homo sapiens OX=9606 GN=CCT5 PE=1 SV=1	CCT5	Up	58.2603	46.8868	47.2472	98.8097	96.3811	106.093	96.0277	100.928	91.9476	75.7147	93.3868	98.303	50.7981	89.1348	1.75469	0.456999	0.00798826	0.811214	2.09755	1.70156	#	#	#
P11216	Glycogen phosphorylase, brain form OS=Homo sapiens OX=9606 GN=PYGB PE=1 SV=5	PYGB	Up	61.5726	48.1123	54.0852	100.595	96.0599	93.5982	95.1516	94.7774	82.8122	78.9592	108.192	97.0708	54.59	94.7407	1.73549	0.345641	0.0127806	0.795347	1.89345	1.50595	#		#
Q08257	Quinone oxidoreductase OS=Homo sapiens OX=9606 GN=CRYZ PE=1 SV=1	CRYZ	Up	79.0383	45.6223	56.084	87.3636	97.1624	74.7331	84.009	85.4022	80.8154	87.4596	108.719	112.838	60.2482	103.006	1.70969	0.776702	0.0275672	0.773734	1.55961	1.20672	#		#
P61764	Syntaxin-binding protein 1 OS=Homo sapiens OX=9606 GN=STXBP1 PE=1 SV=1	STXBP1	Up	53.5617	52.3423	64.8766	103.9	84.3377	91.6449	83.7946	90.9805	79.7291	82.2249	104.113	104.946	56.9269	97.0948	1.70561	0.446914	0.00891586	0.770285	2.04984	1.57896	#	#	#
O43707	Alpha-actinin-4 OS=Homo sapiens OX=9606 GN=ACTN4 PE=1 SV=2	ACTN4	Up	45.7822	59.4137	70.431	77.4356	88.4549	86.9956	87.9257	82.006	78.2083	93.7303	102.051	103.356	58.5423	99.7127	1.70326	0.303429	0.00600926	0.768297	2.22118	1.70653	#	#	#
P30043	Flavin reductase (NADPH) OS=Homo sapiens OX=9606 GN=BLVRB PE=1 SV=3	BLVRB	Up	72.5328	46.8805	45.624	96.4925	90.5729	98.4065	98.6043	102.052	82.1442	83.3307	92.3757	100.002	55.0124	91.9029	1.67059	0.46394	0.0210669	0.740354	1.6764	1.24113	#		#
B1APG0	cAMP-dependent protein kinase catalytic subunit beta (Fragment) OS=Homo sapiens OX=9606 GN=PRKACB PE=1 SV=1	PRKACB	Up	65.7635	53.6051	53.7733	102.382	97.0266	90.2819	83.9074	94.3301	80.7003	78.8687	107.283	101.58	57.714	95.9106	1.66183	0.354059	0.0162277	0.73277	1.78974	1.31147	#		#
B1APG3	cAMP-dependent protein kinase catalytic subunit beta OS=Homo sapiens OX=9606 GN=PRKACB PE=1 SV=1	PRKACB	Up	66.3693	51.7617	53.7733	102.382	97.0266	94.0218	86.0825	94.3301	80.7003	78.8687	106.385	99.7413	57.3014	94.9982	1.65787	0.466319	0.0163713	0.72933	1.78592	1.30252	#		#
P12814	Alpha-actinin-1 OS=Homo sapiens OX=9606 GN=ACTN1 PE=1 SV=2	ACTN1	Up	53.5411	64.1009	70.0835	80.8285	89.5887	79.4649	78.5992	81.0475	75.0094	93.5043	113.727	102.673	62.5752	103.301	1.65083	0.812528	0.00581577	0.723196	2.23539	1.61663	#	#	#
Q9UQ03	Coronin-2B OS=Homo sapiens OX=9606 GN=CORO2B PE=1 SV=4	CORO2B	Up	75.2619	47.7143	51.6658	92.9748	93.1629	91.733	88.9407	101.506	83.8244	81.5173	89.5512	109.648	58.214	93.572	1.60738	0.97239	0.0420916	0.684711	1.3758	0.942028	#
O95782	AP-2 complex subunit alpha-1 OS=Homo sapiens OX=9606 GN=AP2A1 PE=1 SV=3	AP2A1	Up	53.7003	65.3756	66.841	90.6473	91.012	83.8582	76.3042	90.2492	75.9384	86.185	107.82	103.65	61.9723	99.2185	1.60101	0.564858	0.00889878	0.678986	2.05067	1.39238	#	#	#
Q13424	Alpha-1-syntrophin OS=Homo sapiens OX=9606 GN=SNTA1 PE=1 SV=1	SNTA1	Up	61.42	69.8169	NA	NA	NA	66.8041	92.7891	NA	NA	NA	109.585	100.181	65.6184	104.883	1.59838	0.927999	0.0248199	0.676607	1.6052	1.08609	#
P50213	Isocitrate dehydrogenase [NAD] subunit alpha, mitochondrial OS=Homo sapiens OX=9606 GN=IDH3A PE=1 SV=1	IDH3A	Up	52.972	61.748	58.4675	89.2687	94.2016	93.9931	102.403	88.4057	89.0932	82.9228	96.5216	92.0978	57.7291	90.5141	1.56791	0.580248	0.0023165	0.648842	2.63517	1.70981	#	#	#
E9PFW3	AP-2 complex subunit mu OS=Homo sapiens OX=9606 GN=AP2M1 PE=1 SV=1	AP2M1	Up	49.2375	79.2571	76.698	96.8686	71.0089	69.0393	63.283	65.8865	82.2853	95.0219	120.342	104.875	68.3975	106.746	1.56067	0.740702	0.0339554	0.642169	1.46909	0.943405	#
E7EUC7	UTP--glucose-1-phosphate uridylyltransferase OS=Homo sapiens OX=9606 GN=UGP2 PE=1 SV=1	UGP2	Up	78.8646	51.4145	53.5	97.5103	101.465	95.9119	89.027	90.7817	82.0427	79.6911	106.426	95.5483	61.2597	93.8886	1.53263	0.872611	0.0499942	0.616011	1.30108	0.80148	#
P48506	Glutamate--cysteine ligase catalytic subunit OS=Homo sapiens OX=9606 GN=GCLC PE=1 SV=2	GCLC	Up	74.0667	54.462	55.6966	82.9632	99.7568	87.4208	87.0655	94.7391	94.7403	79.5462	95.0645	106.356	61.4085	93.6555	1.52512	0.799084	0.0324211	0.608926	1.48917	0.906796	#
Q6PCE3	Glucose 1,6-bisphosphate synthase OS=Homo sapiens OX=9606 GN=PGM2L1 PE=1 SV=3	PGM2L1	Up	63.8216	55.7407	62.9503	96.6586	89.7065	91.8663	94.9663	90.9725	84.4116	81.5761	96.9692	99.1897	60.8375	92.5783	1.52173	0.352269	0.00650739	0.605714	2.18659	1.32445	#	#	#
Q10567	AP-1 complex subunit beta-1 OS=Homo sapiens OX=9606 GN=AP1B1 PE=1 SV=2	AP1B1	Up	66.8493	67.0991	68.1352	87.7378	90.7518	73.6777	73.8896	76.8787	77.6612	90.8786	100.822	111.726	67.3612	101.142	1.50149	0.00851565	0.0298703	0.586392	1.52476	0.894107	#
O00154	Cytosolic acyl coenzyme A thioester hydrolase OS=Homo sapiens OX=9606 GN=ACOT7 PE=1 SV=3	ACOT7	Up	56.9685	69.4124	58.7228	94.3132	92.7402	91.2779	87.7468	85.2071	83.915	84.5112	85.6915	102.015	61.7012	90.7393	1.47062	0.64315	0.0133216	0.556429	1.87544	1.04355	#
P23381	Tryptophan--tRNA ligase, cytoplasmic OS=Homo sapiens OX=9606 GN=WARS PE=1 SV=2	WARS	Up	66.1498	63.0031	59.8454	101.931	94.6837	89.6949	89.5593	89.0322	76.8785	81.716	96.3478	98.965	62.9995	92.343	1.46577	0.206257	0.00661601	0.551662	2.1794	1.20229	#	#	#
P06576	ATP synthase subunit beta, mitochondrial OS=Homo sapiens OX=9606 GN=ATP5F1B PE=1 SV=3	ATP5F1B	Up	76.9309	50.6347	52.958	99.5022	92.7674	102.793	105.75	94.5317	90.9829	77.9277	89.4745	92.3072	60.1746	86.5698	1.43864	0.429861	0.0496888	0.52471	1.30374	0.684087	#
P20340	Ras-related protein Rab-6A OS=Homo sapiens OX=9606 GN=RAB6A PE=1 SV=3	RAB6A	Up	76.9332	65.8665	63.2594	82.4831	88.5624	83.1803	85.7163	94.3959	82.8343	87.548	105.024	97.0382	68.6864	96.5367	1.40547	0.815597	0.0132311	0.491054	1.87841	0.922399	#
Q9NRW1	Ras-related protein Rab-6B OS=Homo sapiens OX=9606 GN=RAB6B PE=1 SV=1	RAB6B	Up	78.1989	61.333	66.7393	86.1995	88.5939	83.9165	89.6929	94.075	82.4832	85.239	107.552	95.7201	68.757	96.1705	1.3987	0.74619	0.028105	0.484087	1.55122	0.750924	#
P63010	AP-2 complex subunit beta OS=Homo sapiens OX=9606 GN=AP2B1 PE=1 SV=1	AP2B1	Up	64.1912	74.8363	74.0104	86.4137	89.1457	74.2985	74.2181	75.3599	78.2711	90.776	99.1877	107.752	71.0126	99.2386	1.39748	0.654768	0.00914705	0.482827	2.03872	0.984349	#	#
A0A0G2JIW1	Heat shock 70 kDa protein 1B OS=Homo sapiens OX=9606 GN=HSPA1B PE=1 SV=1	HSPA1B	Up	57.477	63.8155	63.0077	100.091	89.7301	101.812	100.526	92.8332	84.5529	79.4179	85.7912	92.3213	61.4334	85.8435	1.39734	0.444727	0.00445389	0.482685	2.35126	1.13492	#	#
Q5T9B7	Adenylate kinase isoenzyme 1 OS=Homo sapiens OX=9606 GN=AK1 PE=1 SV=1	AK1	Up	53.5523	71.7378	66.3737	86.2012	87.8488	97.8433	107.912	87.1212	89.1657	85.2278	80.4317	89.3008	63.888	84.9867	1.33025	0.368316	0.0241758	0.411694	1.61662	0.665552	#
A0A087WT59	Transthyretin OS=Homo sapiens OX=9606 GN=TTR PE=1 SV=1	TTR	Up	67.6445	67.7483	57.5124	93.2268	88.5544	99.9315	111.635	88.2681	78.8666	88.1986	76.9899	88.3895	64.3017	84.526	1.31452	0.895959	0.0163007	0.394538	1.78779	0.705352	#
O60641	Clathrin coat assembly protein AP180 OS=Homo sapiens OX=9606 GN=SNAP91 PE=1 SV=2	SNAP91	Up	80.1284	69.3672	72.6129	97.9371	88.0384	84.1187	83.4917	79.6855	75.186	86.575	99.0179	98.2908	74.0362	94.6279	1.27813	0.769068	0.0160409	0.354035	1.79477	0.635412	#
P21291	Cysteine and glycine-rich protein 1 OS=Homo sapiens OX=9606 GN=CSRP1 PE=1 SV=3	CSRP1	Up	60.7628	81.5999	75.8675	66.7259	71.676	79.3803	102.486	90.3488	95.9926	94.1526	90.5435	90.7078	72.7434	91.8013	1.26199	0.0692082	0.0394306	0.335699	1.40417	0.471378	#
P07954	Fumarate hydratase, mitochondrial OS=Homo sapiens OX=9606 GN=FH PE=1 SV=3	FH	Up	67.7337	79.7468	80.5916	73.9577	82.5371	76.2714	86.5155	82.9491	79.5448	94.1475	94.2791	99.206	76.024	95.8775	1.26115	0.276933	0.0113522	0.334737	1.94492	0.651037	#
P09497	Clathrin light chain B OS=Homo sapiens OX=9606 GN=CLTB PE=1 SV=1	CLTB	Up	35.8867	69.285	NA	NA	NA	91.959	81.3647	NA	NA	NA	118.259	90.8152	52.5859	104.537	1.98793	0.875791	0.138116	0.99127	0.859756	0.852251
P00966	Argininosuccinate synthase OS=Homo sapiens OX=9606 GN=ASS1 PE=1 SV=2	ASS1	Up	84.2084	45.6849	28.8559	101.569	89.9745	86.8011	80.2086	91.004	84.5501	88.7165	118.736	101.789	52.9164	103.081	1.94799	0.439148	0.0538139	0.961987	1.26911	1.22086			#
Q6YN16	Hydroxysteroid dehydrogenase-like protein 2 OS=Homo sapiens OX=9606 GN=HSDL2 PE=1 SV=1	HSDL2	Up	24.2876	37.2708	68.9326	85.1745	99.011	113.669	111.384	126.604	94.1797	65.0173	90.9148	97.4647	43.497	84.4656	1.94187	0.716507	0.0685521	0.957449	1.16398	1.11445
E9PL57	NEDD8-MDP1 readthrough (Fragment) OS=Homo sapiens OX=9606 GN=NEDD8-MDP1 PE=4 SV=1	NEDD8-MDP1	Up	40.4451	73.1593	NA	NA	NA	67.2422	87.8942	NA	NA	NA	124.336	95.6146	56.8022	109.975	1.9361	0.917355	0.13456	0.953157	0.871083	0.830279
Q9H9S4	Calcium-binding protein 39-like OS=Homo sapiens OX=9606 GN=CAB39L PE=1 SV=3	CAB39L	Up	69.5989	52.8548	NA	NA	NA	76.4264	72.8716	NA	NA	NA	135.884	100.393	61.2269	118.139	1.92952	0.561282	0.101147	0.948243	0.995048	0.943547
P61160	Actin-related protein 2 OS=Homo sapiens OX=9606 GN=ACTR2 PE=1 SV=1	ACTR2	Up	91.4789	33.6714	46.9661	39.9378	53.284	107.983	109.614	36.8274	90.6628	141.409	97.0066	91.4816	57.3721	109.966	1.91671	0.899456	0.0894174	0.938634	1.04858	0.984231
P14174	Macrophage migration inhibitory factor OS=Homo sapiens OX=9606 GN=MIF PE=1 SV=4	MIF	Up	17.1668	74.5424	60.2327	74.6631	70.2172	90.6125	115.438	68.3836	75.5299	111.311	84.118	90.873	50.6473	95.4338	1.88428	0.367022	0.0787674	0.914016	1.10365	1.00876
Q96Q11	CCA tRNA nucleotidyltransferase 1, mitochondrial OS=Homo sapiens OX=9606 GN=TRNT1 PE=1 SV=2	TRNT1	Up	81.172	34.3623	37.6473	117.501	92.3336	108.345	78.6058	80.8538	67.3646	88.8208	84.4022	115.39	51.0605	96.2045	1.88413	0.583094	0.0654402	0.913896	1.18416	1.08219
P50135	Histamine N-methyltransferase OS=Homo sapiens OX=9606 GN=HNMT PE=1 SV=1	HNMT	Up	13.473	58.8091	84.7692	73.8321	116.216	78.7006	105.178	75.3811	72.7791	83.5146	112.423	98.3526	52.3504	98.0968	1.87385	0.276597	0.111152	0.906005	0.954082	0.864403
O75828	Carbonyl reductase [NADPH] 3 OS=Homo sapiens OX=9606 GN=CBR3 PE=1 SV=3	CBR3	Up	73.8082	37.2042	56.2861	86.2119	98.5544	74.227	81.1307	102.559	55.9388	91.7888	86.6531	132.077	55.7662	103.506	1.85608	0.702665	0.0553916	0.892259	1.25656	1.12117
Q5T619	Zinc finger protein 648 OS=Homo sapiens OX=9606 GN=ZNF648 PE=2 SV=1	ZNF648	Up	41.6539	77.3868	NA	NA	NA	75.442	69.2379	NA	NA	NA	119.34	100.665	59.5204	110.002	1.84814	0.613174	0.129263	0.886077	0.888526	0.787302
P35579	Myosin-9 OS=Homo sapiens OX=9606 GN=MYH9 PE=1 SV=4	MYH9	Up	53.6833	31.7651	43.3203	124.453	95.8507	109.203	119.554	106.47	115.071	54.8483	84.6853	98.3018	42.9229	79.2785	1.847	0.391471	0.0639238	0.885182	1.19434	1.05721
Q96QK1	Vacuolar protein sorting-associated protein 35 OS=Homo sapiens OX=9606 GN=VPS35 PE=1 SV=2	VPS35	Up	69.0237	49.607	NA	NA	NA	84.6188	63.6765	NA	NA	NA	81.61	131.129	59.3153	106.37	1.79329	0.475784	0.218868	0.842611	0.659817	0.555969
K7ER00	Phenylalanine--tRNA ligase alpha subunit OS=Homo sapiens OX=9606 GN=FARSA PE=1 SV=1	FARSA	Up	68.3646	42.875	54.144	103.103	96.6351	103.14	68.0255	110.479	94.4969	67.6857	98.355	113.328	55.1279	93.1228	1.68921	0.463193	0.0682536	0.756353	1.16587	0.881812
Q9UIJ7	GTP:AMP phosphotransferase AK3, mitochondrial OS=Homo sapiens OX=9606 GN=AK3 PE=1 SV=4	AK3	Up	84.4671	39.0654	54.2604	91.9889	110.24	85.1462	91.1384	100.19	69.125	80.1562	110.229	105.38	59.2643	98.5884	1.66354	0.65599	0.0730808	0.734255	1.1362	0.834258
P68036	Ubiquitin-conjugating enzyme E2 L3 OS=Homo sapiens OX=9606 GN=UBE2L3 PE=1 SV=1	UBE2L3	Up	92.9694	51.0728	48.6932	74.1473	93.2975	80.3599	97.7766	79.8648	64.9071	105.142	110.087	96.322	64.2452	103.85	1.61647	0.145384	0.0568359	0.692846	1.24538	0.862854
Q9Y376	Calcium-binding protein 39 OS=Homo sapiens OX=9606 GN=CAB39 PE=1 SV=1	CAB39	Up	110.101	54.2973	42.7733	81.5211	78.2852	69.937	75.0632	71.0616	78.3605	107.633	123.201	103.283	69.0572	111.372	1.61275	0.155964	0.122337	0.689527	0.912441	0.629152
Q9H479	Fructosamine-3-kinase OS=Homo sapiens OX=9606 GN=FN3K PE=1 SV=1	FN3K	Up	80.2226	46.5971	66.2652	87.9683	98.9898	82.6205	74.2717	85.3865	89.0517	80.2318	127.3	102.87	64.3616	103.467	1.60759	0.679896	0.079578	0.684902	1.09921	0.752849
Q9NZR1	Tropomodulin-2 OS=Homo sapiens OX=9606 GN=TMOD2 PE=1 SV=1	TMOD2	Up	31.3165	41.8948	64.8948	99.3739	92.6056	116.785	133.146	115.738	115.867	57.6214	68.012	92.3956	46.0354	72.6763	1.57871	0.961046	0.135901	0.658743	0.866777	0.570983
Q99714	3-hydroxyacyl-CoA dehydrogenase type-2 OS=Homo sapiens OX=9606 GN=HSD17B10 PE=1 SV=3	HSD17B10	Up	74.477	45.5276	52.2634	99.0552	105.388	98.2303	94.237	97.8348	77.9931	76.9836	88.6267	104.951	57.4227	90.187	1.57058	0.924771	0.051544	0.6513	1.28782	0.838758
Q99832	T-complex protein 1 subunit eta OS=Homo sapiens OX=9606 GN=CCT7 PE=1 SV=2	CCT7	Up	97.9187	46.4486	45.6029	90.9805	99.3141	93.2096	78.838	89.7821	74.7798	88.8908	103.529	104.451	63.3234	98.9568	1.56272	0.15648	0.11913	0.644061	0.923979	0.595099
P07814	Bifunctional glutamate/proline--tRNA ligase OS=Homo sapiens OX=9606 GN=EPRS PE=1 SV=5	EPRS	Up	83.7854	49.6608	NA	NA	NA	91.2577	98.6826	NA	NA	NA	119.79	86.4746	66.7231	103.132	1.54567	0.984716	0.266342	0.628235	0.57456	0.360958
J3KQE5	GTP-binding nuclear protein Ran (Fragment) OS=Homo sapiens OX=9606 GN=RAN PE=1 SV=1	RAN	Up	79.6375	53.9457	56.8457	101.827	89.6209	78.9204	80.7529	95.1236	89.8767	77.5014	108.185	107.31	63.4763	97.6652	1.53861	0.787056	0.0575776	0.621626	1.23975	0.770659
Q93034	Cullin-5 OS=Homo sapiens OX=9606 GN=CUL5 PE=1 SV=4	CUL5	Up	87.5161	40.7675	89.9942	77.5487	89.6882	72.3271	65.3597	73.8772	77.144	90.8474	125.644	117.003	72.7593	111.165	1.52784	0.598253	0.115057	0.611496	0.939087	0.574248
P42025	Beta-centractin OS=Homo sapiens OX=9606 GN=ACTR1B PE=1 SV=1	ACTR1B	Up	16.3014	77.8258	85.3413	92.6324	82.1694	104.018	81.479	79.5276	103.383	76.44	106.786	87.2964	59.8228	90.174	1.50735	0.282951	0.267847	0.592015	0.572113	0.338699
O15511	Actin-related protein 2/3 complex subunit 5 OS=Homo sapiens OX=9606 GN=ARPC5 PE=1 SV=3	ARPC5	Up	92.1477	39.6695	23.8221	115.294	116.153	117.285	137.396	88.5287	76.5769	76.837	80.5252	76.2607	51.8798	77.8743	1.50105	0.00833703	0.334953	0.585975	0.475016	0.278348
P02511	Alpha-crystallin B chain OS=Homo sapiens OX=9606 GN=CRYAB PE=1 SV=2	CRYAB	Up	71.0113	63.2839	45.6431	96.9312	93.4078	87.1016	82.1735	95.5387	111.928	71.8825	90.6088	106.594	59.9794	89.6951	1.49543	0.718055	0.0766742	0.580561	1.11535	0.64753
Q02750	Dual specificity mitogen-activated protein kinase kinase 1 OS=Homo sapiens OX=9606 GN=MAP2K1 PE=1 SV=2	MAP2K1	Up	81.7199	56.2319	45.0592	102.743	98.2096	90.4725	100.995	88.9261	83.362	81.295	99.1151	92.9209	61.0037	91.1103	1.49352	0.376374	0.0667359	0.578718	1.17564	0.680364
P61204	ADP-ribosylation factor 3 OS=Homo sapiens OX=9606 GN=ARF3 PE=1 SV=2	ARF3	Up	81.6933	54.2466	58.324	91.0269	88.1345	88.1577	97.9808	93.9829	90.9649	82.2774	112.922	89.7998	64.7546	94.9997	1.46707	0.92474	0.0739411	0.552939	1.13111	0.625437
O00429	Dynamin-1-like protein OS=Homo sapiens OX=9606 GN=DNM1L PE=1 SV=2	DNM1L	Up	93.357	58.8439	52.2953	91.322	96.0384	77.5059	79.099	92.0219	79.2881	85.7579	111.077	102.661	68.1654	99.8319	1.46455	0.509282	0.0983726	0.550462	1.00713	0.554384
P78371	T-complex protein 1 subunit beta OS=Homo sapiens OX=9606 GN=CCT2 PE=1 SV=4	CCT2	Up	69.9806	51.9154	75.021	93.6832	92.6498	93.1448	84.4567	96.5685	90.8847	73.7342	118.531	94.1307	65.639	95.4653	1.4544	0.453725	0.112813	0.540424	0.947641	0.512128
G8JLD5	Dynamin-1-like protein OS=Homo sapiens OX=9606 GN=DNM1L PE=1 SV=1	DNM1L	Up	93.9003	58.4403	54.7011	92.5355	98.4152	78.2252	79.4287	87.365	79.686	84.9035	111.932	101.784	69.0139	99.5398	1.44231	0.569713	0.107616	0.528386	0.968123	0.511542
Q13630	GDP-L-fucose synthase OS=Homo sapiens OX=9606 GN=TSTA3 PE=1 SV=1	TSTA3	Up	49.6306	53.1675	104.267	85.7767	99.7488	84.3237	80.2095	91.7334	70.5624	75.7931	117.09	104.33	69.0219	99.0712	1.43536	0.647078	0.234077	0.521413	0.630641	0.328824
P17987	T-complex protein 1 subunit alpha OS=Homo sapiens OX=9606 GN=TCP1 PE=1 SV=1	TCP1	Up	87.0034	52.5442	55.7274	95.7085	93.3015	89.1204	96.3371	99.9044	85.2443	79.118	107.558	93.2362	65.0917	93.3039	1.43342	0.715985	0.108937	0.519465	0.962824	0.500153
P10114	Ras-related protein Rap-2a OS=Homo sapiens OX=9606 GN=RAP2A PE=1 SV=1	RAP2A	Up	41.2377	68.9738	55.3915	89.3808	98.6074	121.272	91.8273	96.6614	106.494	71.9719	75.0378	90.367	55.201	79.1256	1.43341	0.671054	0.0715507	0.51945	1.14539	0.59497
F5GYQ1	V-type proton ATPase subunit OS=Homo sapiens OX=9606 GN=ATP6V0D1 PE=1 SV=1	ATP6V0D1	Up	45.7032	81.0982	NA	NA	NA	96.9128	92.672	NA	NA	NA	94.5811	85.9264	63.4007	90.2538	1.42355	0.30534	0.27843	0.509489	0.555284	0.282911
O75061	Putative tyrosine-protein phosphatase auxilin OS=Homo sapiens OX=9606 GN=DNAJC6 PE=1 SV=3	DNAJC6	Up	62.5368	77.5179	NA	NA	NA	84.1819	69.0524	NA	NA	NA	89.0229	108.695	70.0273	98.8589	1.41172	0.828691	0.144945	0.497452	0.838797	0.417261
Q9NRN7	L-aminoadipate-semialdehyde dehydrogenase-phosphopantetheinyl transferase OS=Homo sapiens OX=9606 GN=AASDHPPT PE=1 SV=2	AASDHPPT	Up	90.9708	45.0397	56.3317	107.483	96.3545	94.5333	101.391	106.606	83.7894	70.9836	106.678	91.8304	64.1141	89.8305	1.4011	0.71899	0.210617	0.486565	0.676506	0.329164
P84085	ADP-ribosylation factor 5 OS=Homo sapiens OX=9606 GN=ARF5 PE=1 SV=2	ARF5	Up	84.1171	56.5666	62.1909	89.345	86.6713	88.1974	95.3337	93.5123	90.5307	82.9003	110.103	90.9395	67.6249	94.6474	1.39959	0.959229	0.0811878	0.485009	1.09051	0.528907
O76054	SEC14-like protein 2 OS=Homo sapiens OX=9606 GN=SEC14L2 PE=1 SV=1	SEC14L2	Up	44.8609	46.2676	97.683	101.442	105.925	89.0695	103.741	97.2988	92.9789	57.2474	106.66	99.3557	62.9372	87.7545	1.39432	0.879678	0.345346	0.479561	0.461746	0.221435
A0A2R8Y5Q8	Tubulin-specific chaperone E OS=Homo sapiens OX=9606 GN=TBCE PE=1 SV=1	TBCE	Up	77.1528	66.6524	NA	NA	NA	75.2941	104.956	NA	NA	NA	110.708	87.9166	71.9026	99.3123	1.38121	0.549698	0.160548	0.465928	0.794395	0.37013
Q06124	Tyrosine-protein phosphatase non-receptor type 11 OS=Homo sapiens OX=9606 GN=PTPN11 PE=1 SV=2	PTPN11	Up	89.5369	52.636	49.1775	104.641	81.9248	92.8331	105.097	109.272	96.0919	74.6061	98.9347	90.5526	63.7835	88.0311	1.38016	0.46769	0.175662	0.464831	0.755321	0.351097
P51553	Isocitrate dehydrogenase [NAD] subunit gamma, mitochondrial OS=Homo sapiens OX=9606 GN=IDH3G PE=1 SV=1	IDH3G	Up	64.0712	64.6671	70.6821	100.684	93.2308	88.8627	69.6583	117.939	75.5367	70.9253	92.7935	111.185	66.4735	91.6346	1.37851	0.0637448	0.100486	0.463114	0.997895	0.462139
P51452	Dual specificity protein phosphatase 3 OS=Homo sapiens OX=9606 GN=DUSP3 PE=1 SV=1	DUSP3	Up	118.018	34.6893	50.9904	93.6091	102.425	99.9745	92.1939	97.1769	79.8246	80.4249	100.671	99.239	67.8992	93.4449	1.37623	0.122861	0.386694	0.460722	0.412633	0.190109
Q8N335	Glycerol-3-phosphate dehydrogenase 1-like protein OS=Homo sapiens OX=9606 GN=GPD1L PE=1 SV=1	GPD1L	Up	103.94	58.3376	63.3493	90.1811	86.6975	80.2192	77.0701	76.5142	77.1201	93.2802	116.021	98.406	75.209	102.569	1.36379	0.370692	0.16237	0.447619	0.789493	0.353392
Q15257	Serine/threonine-protein phosphatase 2A activator OS=Homo sapiens OX=9606 GN=PTPA PE=1 SV=3	PTPA	Up	90.3599	63.2306	68.7815	79.3429	89.797	69.9528	84.6546	87.6398	83.0177	88.9673	107.507	103.766	74.124	100.08	1.35017	0.637555	0.0607457	0.433142	1.21648	0.526911
Q99447	Ethanolamine-phosphate cytidylyltransferase OS=Homo sapiens OX=9606 GN=PCYT2 PE=1 SV=1	PCYT2	Up	108.806	48.2544	49.2193	96.2234	92.4763	90.578	101.664	86.9789	79.6692	87.5877	94.3319	96.1201	68.76	92.6799	1.34787	0.0331035	0.354497	0.430686	0.450387	0.193976
H7BY58	Protein-L-isoaspartate O-methyltransferase OS=Homo sapiens OX=9606 GN=PCMT1 PE=1 SV=1	PCMT1	Up	91.1195	61.8479	54.3602	93.3075	94.4745	84.0102	93.5195	90.4087	92.0439	80.3536	106.065	92.3349	69.1092	92.918	1.34451	0.609815	0.151461	0.42708	0.8197	0.350077
P25705	ATP synthase subunit alpha, mitochondrial OS=Homo sapiens OX=9606 GN=ATP5F1A PE=1 SV=1	ATP5F1A	Up	105.484	49.2367	48.4969	107.067	87.8136	90.3511	94.3531	94.892	87.0932	79.581	92.4643	100.986	67.7392	91.0104	1.34354	0.196037	0.306591	0.426041	0.513441	0.218747
P63096	Guanine nucleotide-binding protein G(i) subunit alpha-1 OS=Homo sapiens OX=9606 GN=GNAI1 PE=1 SV=2	GNAI1	Up	47.8026	74.1441	69.3015	117.732	98.4007	94	93.0639	96.8547	85.674	64.5778	106.365	85.1119	63.7494	85.3516	1.33886	0.62096	0.211232	0.421006	0.675239	0.28428
O15020	Spectrin beta chain, non-erythrocytic 2 OS=Homo sapiens OX=9606 GN=SPTBN2 PE=1 SV=3	SPTBN2	Up	72.9301	65.9302	64.5282	95.9998	87.8541	87.7586	87.9814	107.87	92.2574	73.4708	104.046	94.1861	67.7962	90.5678	1.33588	0.153598	0.0721055	0.417794	1.14203	0.477134
P60981	Destrin OS=Homo sapiens OX=9606 GN=DSTN PE=1 SV=3	DSTN	Up	77.8754	59.859	58.4877	96.0873	90.7266	94.0203	100.788	96.5044	91.9824	77.6937	89.2605	94.4931	65.4074	87.1491	1.3324	0.773979	0.052707	0.414032	1.27813	0.529188
Q6ZVM7	TOM1-like protein 2 OS=Homo sapiens OX=9606 GN=TOM1L2 PE=1 SV=1	TOM1L2	Up	42.6624	90.0186	NA	NA	NA	86.6346	98.582	NA	NA	NA	88.3739	87.0983	66.3405	87.7361	1.32251	0.0342875	0.532151	0.403279	0.273965	0.110484
A0A0A0MTN0	Cullin-2 OS=Homo sapiens OX=9606 GN=CUL2 PE=1 SV=1	CUL2	Up	136.078	48.1232	50.9295	89.821	90.9991	65.1129	88.2058	70.9445	79.2724	95.9302	105.839	108.422	78.377	103.397	1.31923	0.0342058	0.478024	0.399695	0.32055	0.128123
Q14103	Heterogeneous nuclear ribonucleoprotein D0 OS=Homo sapiens OX=9606 GN=HNRNPD PE=1 SV=1	HNRNPD	Up	68.5904	84.5282	53.2837	96.6418	82.1373	87.126	84.8035	93.575	85.8735	86.1227	91.3243	92.3379	68.8007	89.9283	1.30708	0.087136	0.0837944	0.386351	1.07678	0.416017
Q13228	Methanethiol oxidase OS=Homo sapiens OX=9606 GN=SELENBP1 PE=1 SV=2	SELENBP1	Up	27.8464	18.3589	160.265	46.7079	55.1167	135.225	129.858	71.0759	88.3683	96.0941	82.5206	90.3885	68.8234	89.6677	1.30287	0.0146527	0.694121	0.381689	0.158565	0.0605224
P30626	Sorcin OS=Homo sapiens OX=9606 GN=SRI PE=1 SV=1	SRI	Up	28.0469	96.4213	75.8735	66.9388	61.0385	109.286	108.92	45.9255	106.061	109.242	81.2653	70.268	66.7806	86.925	1.30165	0.49404	0.436802	0.380344	0.359716	0.136816
P31146	Coronin-1A OS=Homo sapiens OX=9606 GN=CORO1A PE=1 SV=4	CORO1A	Up	44.144	28.409	134.679	64.7689	74.1018	113.915	115.134	94.6669	116.368	67.9419	108.396	88.7365	69.0774	88.3583	1.27912	0.221284	0.612147	0.355151	0.213144	0.0756985
A0A087WVQ6	Clathrin heavy chain OS=Homo sapiens OX=9606 GN=CLTC PE=1 SV=1	CLTC	Up	63.2257	85.9787	93.8757	84.6179	73.8285	63.8012	60.4174	59.5644	79.7121	97.389	98.39	115.057	81.0267	103.612	1.27874	0.560024	0.105327	0.354722	0.977462	0.346728
P49368	T-complex protein 1 subunit gamma OS=Homo sapiens OX=9606 GN=CCT3 PE=1 SV=4	CCT3	Up	92.3797	58.2631	64.1358	99.8048	93.0116	116.747	72.1709	94.6863	85.6301	76.7381	110.774	84.077	71.5928	90.5298	1.26451	0.98187	0.268777	0.338577	0.570608	0.193195
A0A2U3TZH3	Elongation factor 1-alpha OS=Homo sapiens OX=9606 GN=EEF1A2 PE=1 SV=1	EEF1A2	Up	79.4999	58.2967	59.3486	96.0093	90.4618	100.22	111.684	100.72	93.3933	75.642	85.0843	88.0004	65.7151	82.9089	1.26164	0.452315	0.0934487	0.335303	1.02943	0.34517
J3KQ32	Obg-like ATPase 1 OS=Homo sapiens OX=9606 GN=OLA1 PE=1 SV=1	OLA1	Up	100.314	54.474	74.312	97.1706	85.6772	85.2409	87.1995	87.1114	74.9489	85.1216	103.18	99.6792	76.3667	95.9937	1.25701	0.295757	0.243979	0.329995	0.612647	0.202171
Q14019	Coactosin-like protein OS=Homo sapiens OX=9606 GN=COTL1 PE=1 SV=3	COTL1	Up	57.6253	83.756	81.0188	84.878	73.644	86.4273	92.306	74.4671	76.2298	97.4265	90.4949	91.1615	74.1334	93.0276	1.25487	0.132408	0.0924505	0.327537	1.03409	0.338702
A0A1W2PNV4	Uncharacterized protein OS=Homo sapiens OX=9606 PE=4 SV=1	Uncharacterized protein OS=Homo sapiens OX=9606	Up	52.2158	59.126	74.1317	97.3657	84.9077	108.361	112.928	97.9374	112.943	66.3572	70.9995	93.2445	61.8245	76.8671	1.24331	0.756045	0.226015	0.314187	0.645862	0.202922
A0A2R8Y4H2	Neuronal-specific septin-3 OS=Homo sapiens OX=9606 GN=SEPT3 PE=1 SV=1	2019-09-03	Up	84.4891	65.6511	NA	NA	NA	97.6238	77.9753	NA	NA	NA	82.6065	103.627	75.0701	93.1167	1.2404	0.930357	0.329323	0.310802	0.482378	0.149924
Q9NUJ1	Mycophenolic acid acyl-glucuronide esterase, mitochondrial OS=Homo sapiens OX=9606 GN=ABHD10 PE=1 SV=1	ABHD10	Up	123.228	52.1159	63.0714	90.0304	87.8015	69.4014	88.7101	100.126	81.783	83.2623	109.053	103.312	79.4717	98.5424	1.23997	0.222338	0.461658	0.310303	0.335679	0.104162
P11940	Polyadenylate-binding protein 1 OS=Homo sapiens OX=9606 GN=PABPC1 PE=1 SV=2	PABPC1	Up	55.7701	85.3387	73.6422	114.216	89.8831	92.0862	81.2391	88.9878	76.3502	75.01	98.6936	88.7217	71.5837	87.4751	1.222	0.778708	0.222133	0.289242	0.653388	0.188987
D6RBW1	Eukaryotic translation initiation factor 4E OS=Homo sapiens OX=9606 GN=EIF4E PE=1 SV=1	EIF4E	Up	63.6624	82.8918	78.056	76.0301	92.2709	79.8785	105.62	90.1739	79.5912	87.2953	105.562	79.6622	74.8701	90.8399	1.2133	0.721935	0.171966	0.278938	0.764558	0.213264
Q9ULP9	TBC1 domain family member 24 OS=Homo sapiens OX=9606 GN=TBC1D24 PE=1 SV=2	TBC1D24	Up	80.4321	64.2181	102.999	85.9518	85.7491	80.0477	78.6478	74.4204	66.3348	89.638	110.036	100.498	82.5498	100.057	1.21208	0.430856	0.239976	0.277488	0.619831	0.171996
P16949	Stathmin OS=Homo sapiens OX=9606 GN=STMN1 PE=1 SV=3	STMN1	Up	52.6891	150.435	63.7677	21.0952	37.9902	72.7089	75.8604	34.7274	102.514	147.364	116.42	54.7592	88.9641	106.181	1.19353	0.873762	0.697349	0.25523	0.15655	0.0399562
Q9UEY8	Gamma-adducin OS=Homo sapiens OX=9606 GN=ADD3 PE=1 SV=1	ADD3	Up	53.0993	77.5739	81.4047	95.9679	88.9401	99.7623	89.341	96.8137	84.4973	75.1524	84.8591	92.266	70.6926	84.0925	1.18955	0.476034	0.257514	0.250417	0.5892	0.147546
F8WB74	Selenoprotein W OS=Homo sapiens OX=9606 GN=SELENOW PE=1 SV=1	SELENOW	Up	59.2992	42.1057	140.622	85.9632	91.0889	88.0408	88.1106	82.1602	76.3949	70.2452	109.804	107.139	80.6757	95.7293	1.18659	0.300102	0.671517	0.246828	0.172943	0.0426871
Q9UBB6	Neurochondrin OS=Homo sapiens OX=9606 GN=NCDN PE=1 SV=1	NCDN	Up	129.644	49.6563	67.3095	97.2956	87.3692	87.8789	78.0662	83.6884	76.8343	86.6166	102.733	102.115	82.2031	97.1549	1.18189	0.0901844	0.579499	0.241094	0.236948	0.0571266
O94819	Kelch repeat and BTB domain-containing protein 11 OS=Homo sapiens OX=9606 GN=KBTBD11 PE=1 SV=1	KBTBD11	Up	74.8008	86.9164	62.8189	88.5673	89.1545	88.3887	69.9501	93.1702	97.383	79.2841	85.6993	100.171	74.8454	88.3848	1.1809	0.881762	0.21927	0.239885	0.659021	0.158089
O43175	D-3-phosphoglycerate dehydrogenase OS=Homo sapiens OX=9606 GN=PHGDH PE=1 SV=4	PHGDH	Up	77.1523	75.566	80.5721	89.642	87.3979	94.5717	82.3729	82.9643	81.6939	84.4562	100.976	88.4244	77.7635	91.2855	1.17389	0.161795	0.0598103	0.231293	1.22322	0.282923
P19367	Hexokinase-1 OS=Homo sapiens OX=9606 GN=HK1 PE=1 SV=3	HK1	Up	107.815	66.312	59.8314	92.5574	93.3011	86.3254	90.5596	93.2687	83.2639	82.3191	102.116	89.6614	77.9863	91.3655	1.17156	0.257479	0.452793	0.228429	0.344101	0.0786026
Q01995	Transgelin OS=Homo sapiens OX=9606 GN=TAGLN PE=1 SV=4	TAGLN	Up	63.5731	98.7458	88.8228	68.5001	71.1622	78.1783	75.5835	73.0904	77.9841	103.074	97.9062	91.117	83.7139	97.3657	1.16308	0.197146	0.283419	0.217947	0.547571	0.119341
Q9UPY8	Microtubule-associated protein RP/EB family member 3 OS=Homo sapiens OX=9606 GN=MAPRE3 PE=1 SV=1	MAPRE3	Up	107.109	51.2981	71.7874	95.1701	84.6391	99.8379	108.176	77.9492	77.7818	88.9859	90.9531	87.4312	76.7314	89.1234	1.1615	0.00778625	0.526681	0.215987	0.278452	0.0601421
Q01082	Spectrin beta chain, non-erythrocytic 1 OS=Homo sapiens OX=9606 GN=SPTBN1 PE=1 SV=2	SPTBN1	Up	72.5129	71.8323	77.0303	97.5046	82.949	94.3675	91.5619	91.135	95.7174	75.626	84.1405	95.4138	73.7918	85.0601	1.1527	0.149882	0.13157	0.205022	0.880844	0.180592
Q12931	Heat shock protein 75 kDa, mitochondrial OS=Homo sapiens OX=9606 GN=TRAP1 PE=1 SV=3	TRAP1	Up	42.3817	109.671	64.2845	92.2387	89.9613	95.3307	76.1145	98.4539	84.0309	80.6715	83.2761	84.8499	72.1123	82.9325	1.15005	0.00753281	0.640027	0.201692	0.193802	0.0390882
P14625	Endoplasmin OS=Homo sapiens OX=9606 GN=HSP90B1 PE=1 SV=1	HSP90B1	Up	48.4006	89.0646	77.1464	86.7891	90.7114	101.779	89.2788	97.1987	87.3859	78.1551	80.5045	87.1373	71.5372	81.9323	1.14531	0.0946136	0.447843	0.195739	0.348875	0.0682884
Q9NUQ9	Protein FAM49B OS=Homo sapiens OX=9606 GN=FAM49B PE=1 SV=1	FAM49B	Up	64.2889	88.9519	98.4731	71.2014	80.1721	88.2433	66.7482	85.9276	81.7519	89.5401	105.362	91.8116	83.9046	95.5712	1.13905	0.380744	0.360957	0.187826	0.442545	0.0831216
P35611	Alpha-adducin OS=Homo sapiens OX=9606 GN=ADD1 PE=1 SV=2	ADD1	Up	72.3788	86.9139	69.6275	87.5856	79.9427	94.1636	88.6144	85.4704	93.9011	85.8209	84.9368	87.6127	76.3067	86.1234	1.12865	0.0421807	0.206581	0.174595	0.68491	0.119582
J3KR44	Ubiquitin thioesterase OS=Homo sapiens OX=9606 GN=OTUB1 PE=1 SV=2	OTUB1	Up	107.105	65.1901	54.533	101.411	92.8195	96.2703	98.6663	90.0419	89.2455	78.8434	84.3666	89.6709	75.6094	84.2936	1.11486	0.0731263	0.623385	0.156858	0.205244	0.032194
P40227	T-complex protein 1 subunit zeta OS=Homo sapiens OX=9606 GN=CCT6A PE=1 SV=3	CCT6A	Up	108.323	68.8736	65.0112	90.4371	89.797	86.0488	81.2301	95.842	89.2918	80.0229	89.9693	99.5695	80.7358	89.8539	1.11294	0.285143	0.57474	0.154373	0.240529	0.0371312
O60502	Protein O-GlcNAcase OS=Homo sapiens OX=9606 GN=OGA PE=1 SV=2	OGA	Up	119.998	63.4091	45.3268	103.354	89.1633	89.0173	98.5995	105.867	92.6375	75.5708	84.3064	93.2797	76.2447	84.3856	1.10677	0.0982585	0.741929	0.146361	0.129637	0.0189739
A0A0A0MRA8	Band 4.1-like protein 3 OS=Homo sapiens OX=9606 GN=EPB41L3 PE=1 SV=1	EPB41L3	Up	81.3741	84.1473	60.5394	95.8888	93.079	93.2696	88.8147	99.3193	95.4758	73.8268	88.1102	86.7909	75.3536	82.9093	1.10027	0.544562	0.435763	0.137858	0.36075	0.0497321
P53597	Succinate--CoA ligase [ADP/GDP-forming] subunit alpha, mitochondrial OS=Homo sapiens OX=9606 GN=SUCLG1 PE=1 SV=4	SUCLG1	Up	103.822	57.3319	75.6748	92.8941	81.8157	89.5501	96.1671	106.66	98.7788	72.1027	87.8954	98.2474	78.9427	86.0819	1.09043	0.480412	0.669219	0.124903	0.174432	0.021787
P20336	Ras-related protein Rab-3A OS=Homo sapiens OX=9606 GN=RAB3A PE=1 SV=1	RAB3A	Up	58.644	99.3874	81.8655	79.4652	84.974	86.2101	92.8761	79.0573	87.1715	88.5483	91.2187	81.0474	79.9656	86.9381	1.08719	0.124834	0.597836	0.120609	0.223418	0.0269463
P21283	V-type proton ATPase subunit C 1 OS=Homo sapiens OX=9606 GN=ATP6V1C1 PE=1 SV=4	ATP6V1C1	Up	82.8477	79.7361	86.8247	108.239	81.7868	83.0919	81.0671	68.4313	90.8966	78.2986	98.526	93.8192	83.1362	90.2146	1.08514	0.202548	0.333822	0.117885	0.476485	0.0561703
Q8WUM4	Programmed cell death 6-interacting protein OS=Homo sapiens OX=9606 GN=PDCD6IP PE=1 SV=1	PDCD6IP	Up	128.491	62.8865	60.7749	92.2323	94.5249	95.3269	83.6267	80.2886	81.4942	86.6541	94.7764	91.1906	84.0508	90.8737	1.08118	0.0221073	0.788459	0.112601	0.103221	0.0116228
Q86WG3	Caytaxin OS=Homo sapiens OX=9606 GN=ATCAY PE=1 SV=2	ATCAY	Up	78.0703	91.279	NA	NA	NA	79.146	81.8941	NA	NA	NA	87.7003	95.0874	84.6747	91.3939	1.07935	0.649253	0.468246	0.110167	0.329526	0.0363028
Q9Y570	Protein phosphatase methylesterase 1 OS=Homo sapiens OX=9606 GN=PPME1 PE=1 SV=3	PPME1	Up	137.132	61.4661	63.3743	85.5497	88.1017	87.8285	80.1979	89.0617	84.433	87.5155	99.2453	94.7087	87.3242	93.8232	1.07442	0.0368945	0.819425	0.103564	0.0864907	0.0089573
Q15365	Poly(rC)-binding protein 1 OS=Homo sapiens OX=9606 GN=PCBP1 PE=1 SV=2	PCBP1	Up	76.8633	69.3101	85.8613	103.462	91.4075	96.2162	95.064	104.757	83.4379	67.4641	91.5314	89.5024	77.3449	82.8326	1.07095	0.556329	0.577827	0.0988928	0.238203	0.0235565
P00441	Superoxide dismutase [Cu-Zn] OS=Homo sapiens OX=9606 GN=SOD1 PE=1 SV=2	SOD1	Up	33.4544	203.577	64.2381	13.9245	31.7096	59.1884	48.1246	26.8477	93.9368	159.139	112.691	49.9813	100.423	107.271	1.06819	0.534999	0.916237	0.0951628	0.0379924	0.00361546
Q96C19	EF-hand domain-containing protein D2 OS=Homo sapiens OX=9606 GN=EFHD2 PE=1 SV=1	EFHD2	Up	97.7545	45.6488	174.999	44.765	56.2111	50.2037	32.6736	66.9194	82.451	96.1547	71.426	171.518	106.134	113.033	1.065	0.781803	0.892989	0.0908533	0.0491538	0.00446578
O76031	ATP-dependent Clp protease ATP-binding subunit clpX-like, mitochondrial OS=Homo sapiens OX=9606 GN=CLPX PE=1 SV=2	CLPX	Up	123.425	23.9533	NA	NA	NA	120.056	138.057	NA	NA	NA	72.7761	83.5594	73.6889	78.1677	1.06078	0.137491	0.936821	0.0851252	0.0283434	0.00241274
Q15366	Poly(rC)-binding protein 2 OS=Homo sapiens OX=9606 GN=PCBP2 PE=1 SV=1	PCBP2	Up	76.6673	69.7189	85.8613	103.462	91.4075	96.0175	98.2328	104.757	83.4379	67.4641	89.3256	88.8766	77.4158	81.8888	1.05778	0.59156	0.630287	0.0810373	0.200462	0.0162449
F8WF69	Clathrin light chain OS=Homo sapiens OX=9606 GN=CLTA PE=1 SV=1	CLTA	Up	143.55	69.2088	63.1083	101.78	77.6493	73.7386	75.4575	72.3977	82.1728	91.6711	101.01	98.9815	91.9557	97.2208	1.05726	0.023772	0.857931	0.0803247	0.0665475	0.00534541
P13639	Elongation factor 2 OS=Homo sapiens OX=9606 GN=EEF2 PE=1 SV=4	EEF2	Up	58.5528	81.1369	96.591	83.276	81.4713	105.637	102.008	103.322	82.6072	78.2723	99.6595	71.411	78.7602	83.1143	1.05528	0.74464	0.770399	0.0776291	0.113284	0.00879417
Q92752	Tenascin-R OS=Homo sapiens OX=9606 GN=TNR PE=1 SV=3	TNR	Up	74.9484	91.9737	86.8396	86.2719	75.3863	78.3173	75.3194	99.9249	87.1434	81.6275	85.7346	100.111	84.5872	89.1577	1.05403	0.894823	0.577027	0.0759203	0.238804	0.0181301
B1AK88	F-actin-capping protein subunit beta OS=Homo sapiens OX=9606 GN=CAPZB PE=1 SV=1	CAPZB	Up	26.1193	96.6579	85.4267	92.6815	72.7216	107.911	115.523	88.35	90.5215	82.8883	53.5631	82.2783	69.4013	72.9099	1.05055	0.327035	0.890508	0.0711513	0.0503622	0.00358334
P09471	Guanine nucleotide-binding protein G(o) subunit alpha OS=Homo sapiens OX=9606 GN=GNAO1 PE=1 SV=4	GNAO1	Up	53.0064	82.155	101.407	107.6	91.9441	92.2085	93.3849	88.2437	86.6426	65.2998	97.5047	85.1166	78.8563	82.6404	1.04799	0.61533	0.833881	0.0676215	0.0788959	0.00533506
P50991	T-complex protein 1 subunit delta OS=Homo sapiens OX=9606 GN=CCT4 PE=1 SV=4	CCT4	Up	140.74	69.2134	59.2721	106.835	86.3079	84.2684	78.1351	74.1383	86.7834	84.3216	110.827	86.6202	89.7418	93.9229	1.04659	0.19684	0.884537	0.0656975	0.0532841	0.00350063
Q96HN2	Adenosylhomocysteinase 3 OS=Homo sapiens OX=9606 GN=AHCYL2 PE=1 SV=1	AHCYL2	Up	117.121	69.3865	58.1401	89.6809	87.8653	89.8717	103.459	88.8463	89.0462	85.4934	79.1883	89.6872	81.5492	84.7896	1.03974	0.055382	0.86831	0.0562163	0.0613254	0.00344749
P30153	Serine/threonine-protein phosphatase 2A 65 kDa regulatory subunit A alpha isoform OS=Homo sapiens OX=9606 GN=PPP2R1A PE=1 SV=4	PPP2R1A	Up	118.147	77.5806	72.3015	85.7416	86.7747	81.1314	77.3705	87.8603	93.2844	82.3338	104.481	90.2551	89.3431	92.3567	1.03373	0.333543	0.858605	0.0478596	0.0662068	0.00316863
Q15631	Translin OS=Homo sapiens OX=9606 GN=TSN PE=1 SV=1	TSN	Up	91.2893	74.4104	NA	NA	NA	101.856	81.46	NA	NA	NA	71.1917	99.1094	82.8499	85.1506	1.02777	0.692375	0.90076	0.0395162	0.0453911	0.00179368
P09936	Ubiquitin carboxyl-terminal hydrolase isozyme L1 OS=Homo sapiens OX=9606 GN=UCHL1 PE=1 SV=2	UCHL1	Up	79.9354	82.8564	88.6549	92.5888	83.8438	90.0587	93.576	81.0101	83.8441	82.2945	89.8459	86.1946	83.8156	86.1117	1.02739	0.839918	0.532425	0.0389903	0.273742	0.0106733
P52209	6-phosphogluconate dehydrogenase, decarboxylating OS=Homo sapiens OX=9606 GN=PGD PE=1 SV=3	PGD	Up	79.4479	106.054	84.2165	80.7305	83.8051	64.6065	85.5457	77.2295	80.2373	91.3046	99.1399	86.5179	89.906	92.3208	1.02686	0.335771	0.801273	0.0382379	0.0962195	0.00367923
P30044	Peroxiredoxin-5, mitochondrial OS=Homo sapiens OX=9606 GN=PRDX5 PE=1 SV=4	PRDX5	Up	53.883	97.1369	84.9489	83.294	84.5161	96.0062	102.978	80.0004	85.1909	86.7647	75.0146	80.5037	78.6563	80.761	1.02676	0.12995	0.882071	0.0380975	0.0544966	0.00207618
P38606	V-type proton ATPase catalytic subunit A OS=Homo sapiens OX=9606 GN=ATP6V1A PE=1 SV=2	ATP6V1A	Up	90.2642	88.9491	77.3649	89.0149	83.951	82.035	85.4731	84.8186	92.9565	81.9156	92.2341	88.8431	85.5261	87.6643	1.025	0.708809	0.696595	0.0356247	0.157019	0.00559377
Q9BUT1	3-hydroxybutyrate dehydrogenase type 2 OS=Homo sapiens OX=9606 GN=BDH2 PE=1 SV=2	BDH2	Up	140.583	52.7959	54.6777	96.2511	99.9565	101.063	95.9804	103.941	93.8055	71.4328	97.0597	84.4944	82.6856	84.329	1.01987	0.122578	0.958783	0.0283917	0.0182796	0.000518989
O43865	S-adenosylhomocysteine hydrolase-like protein 1 OS=Homo sapiens OX=9606 GN=AHCYL1 PE=1 SV=2	AHCYL1	Up	120.859	67.932	59.8694	90.9506	89.987	93.5172	102.362	85.9286	86.3453	85.6061	78.2827	88.9835	82.8869	84.2908	1.01694	0.0530765	0.945751	0.0242303	0.0242232	0.000586936
Q9ULP0	Protein NDRG4 OS=Homo sapiens OX=9606 GN=NDRG4 PE=1 SV=2	NDRG4	Up	100.144	88.7913	NA	NA	NA	61.8653	94.6056	NA	NA	NA	103.262	88.6955	94.4677	95.9786	1.01599	0.842949	0.88507	0.0228908	0.0530223	0.00121372
P54652	Heat shock-related 70 kDa protein 2 OS=Homo sapiens OX=9606 GN=HSPA2 PE=1 SV=1	HSPA2	Up	81.242	80.7636	78.401	96.824	87.3634	99.8468	98.9793	89.7544	87.8753	77.2543	81.4168	83.1307	80.1355	80.6006	1.0058	0.40426	0.823509	0.00834849	0.0843318	0.000704043
Q92973	Transportin-1 OS=Homo sapiens OX=9606 GN=TNPO1 PE=1 SV=2	TNPO1	Up	NA	NA	13.3401	87.3618	109.107	NA	NA	77.2415	106.529	86.214	NA	NA	13.3401	86.214	6.46275	NA	NA	2.69215	NA	NA
P35813	Protein phosphatase 1A OS=Homo sapiens OX=9606 GN=PPM1A PE=1 SV=1	PPM1A	Up	NA	NA	19.0259	106.4	104.737	NA	NA	103.111	68.1337	85.6075	NA	NA	19.0259	85.6075	4.49953	NA	NA	2.16977	NA	NA
Q96S19	Methyltransferase-like 26 OS=Homo sapiens OX=9606 GN=METTL26 PE=1 SV=2	METTL26	Up	NA	NA	19.0259	117.709	78.8025	NA	NA	79.1628	115.881	80.5717	NA	NA	19.0259	80.5717	4.23485	NA	NA	2.08231	NA	NA
A0A087WZT3	BolA-like protein 2 OS=Homo sapiens OX=9606 GN=BOLA2 PE=1 SV=2	BOLA2	Up	NA	NA	22.914	107.615	95.8481	NA	NA	97.1811	68.3143	89.7966	NA	NA	22.914	89.7966	3.91886	NA	NA	1.97043	NA	NA
Q9Y223	Bifunctional UDP-N-acetylglucosamine 2-epimerase/N-acetylmannosamine kinase OS=Homo sapiens OX=9606 GN=GNE PE=1 SV=1	GNE	Up	NA	NA	14.5669	100.748	114.367	NA	NA	137.773	124.869	50.4573	NA	NA	14.5669	50.4573	3.46383	NA	NA	1.79237	NA	NA
Q14204	Cytoplasmic dynein 1 heavy chain 1 OS=Homo sapiens OX=9606 GN=DYNC1H1 PE=1 SV=5	DYNC1H1	Up	NA	NA	36.4104	101.73	78.3015	NA	NA	71.1072	74.3696	102.389	NA	NA	36.4104	102.389	2.81208	NA	NA	1.49164	NA	NA
Q9Y696	Chloride intracellular channel protein 4 OS=Homo sapiens OX=9606 GN=CLIC4 PE=1 SV=4	CLIC4	Up	NA	NA	37.2215	87.2799	100.407	NA	NA	96.6986	91.4411	83.2261	NA	NA	37.2215	83.2261	2.23597	NA	NA	1.1609	NA	NA
Q86TB3	Alpha-protein kinase 2 OS=Homo sapiens OX=9606 GN=ALPK2 PE=2 SV=3	ALPK2	Up	NA	NA	26.1129	119.781	102.942	NA	NA	113.294	110.731	58.0031	NA	NA	26.1129	58.0031	2.22124	NA	NA	1.15137	NA	NA
O95372	Acyl-protein thioesterase 2 OS=Homo sapiens OX=9606 GN=LYPLA2 PE=1 SV=1	LYPLA2	Up	NA	NA	43.5377	83.2949	87.2469	NA	NA	87.5032	80.3893	96.493	NA	NA	43.5377	96.493	2.21631	NA	NA	1.14816	NA	NA
Q13619	Cullin-4A OS=Homo sapiens OX=9606 GN=CUL4A PE=1 SV=3	CUL4A	Up	NA	NA	43.0312	84.3377	100.292	NA	NA	89.4537	80.0831	89.9449	NA	NA	43.0312	89.9449	2.09023	NA	NA	1.06366	NA	NA
E7EMB3	Calmodulin-2 OS=Homo sapiens OX=9606 GN=CALM2 PE=1 SV=1	CALM2	Up	NA	NA	70.4915	32.1772	20.2233	NA	NA	48.269	108.385	141.733	NA	NA	70.4915	141.733	2.01063	NA	NA	1.00765	NA	NA
Q5T6V5	Queuosine salvage protein OS=Homo sapiens OX=9606 GN=C9orf64 PE=1 SV=1	C9orf64	Up	NA	NA	35.0135	119.399	79.9552	NA	NA	157.79	102.679	54.4398	NA	NA	35.0135	54.4398	1.55482	NA	NA	0.636752	NA	NA
P58546	Myotrophin OS=Homo sapiens OX=9606 GN=MTPN PE=1 SV=2	MTPN	Up	NA	NA	86.1298	39.4646	44.0729	NA	NA	58.7845	83.9345	130.357	NA	NA	86.1298	130.357	1.5135	NA	NA	0.597888	NA	NA
Q9UJU6	Drebrin-like protein OS=Homo sapiens OX=9606 GN=DBNL PE=1 SV=1	DBNL	Up	NA	NA	52.504	88.5126	77.2961	NA	NA	107.504	106.595	78.8847	NA	NA	52.504	78.8847	1.50245	NA	NA	0.587319	NA	NA
P01024	Complement C3 OS=Homo sapiens OX=9606 GN=C3 PE=1 SV=2	C3	Up	NA	NA	50.1118	112.924	86.3129	NA	NA	122.708	73.9412	73.5117	NA	NA	50.1118	73.5117	1.46696	NA	NA	0.552825	NA	NA
A0A0A0MT35	Prostamide/prostaglandin F synthase OS=Homo sapiens OX=9606 GN=PRXL2B PE=1 SV=1	PRXL2B	Up	NA	NA	63.4473	96.732	75.1598	NA	NA	82.5011	86.6489	89.6685	NA	NA	63.4473	89.6685	1.41328	NA	NA	0.499043	NA	NA
P62714	Serine/threonine-protein phosphatase 2A catalytic subunit beta isoform OS=Homo sapiens OX=9606 GN=PPP2CB PE=1 SV=1	PPP2CB	Up	NA	NA	68.5289	58.6861	70.7728	NA	NA	91.1419	104.128	96.4191	NA	NA	68.5289	96.4191	1.40699	NA	NA	0.492607	NA	NA
Q7L5N1	COP9 signalosome complex subunit 6 OS=Homo sapiens OX=9606 GN=COPS6 PE=1 SV=1	COPS6	Up	NA	NA	65.4372	81.9067	83.4127	NA	NA	109.824	64.6935	91.7786	NA	NA	65.4372	91.7786	1.40254	NA	NA	0.488047	NA	NA
O94985	Calsyntenin-1 OS=Homo sapiens OX=9606 GN=CLSTN1 PE=1 SV=1	CLSTN1	Up	NA	NA	48.39	111.558	91.3327	NA	NA	94.7488	111.888	66.0807	NA	NA	48.39	66.0807	1.36559	NA	NA	0.44952	NA	NA
Q9NUB1	Acetyl-coenzyme A synthetase 2-like, mitochondrial OS=Homo sapiens OX=9606 GN=ACSS1 PE=1 SV=2	ACSS1	Up	NA	NA	55.9586	81.7417	118.567	NA	NA	91.7567	85.751	76.3868	NA	NA	55.9586	76.3868	1.36506	NA	NA	0.448961	NA	NA
F8VXU5	Vacuolar protein sorting-associated protein 29 OS=Homo sapiens OX=9606 GN=VPS29 PE=1 SV=1	VPS29	Up	NA	NA	49.9697	99.0694	98.5462	NA	NA	106.443	106.653	66.0852	NA	NA	49.9697	66.0852	1.32251	NA	NA	0.403274	NA	NA
Q9ULU8	Calcium-dependent secretion activator 1 OS=Homo sapiens OX=9606 GN=CADPS PE=1 SV=3	CADPS	Up	NA	NA	65.1299	101.638	78.4795	NA	NA	88.9285	83.6703	84.7569	NA	NA	65.1299	84.7569	1.30135	NA	NA	0.38001	NA	NA
Q9NP79	Vacuolar protein sorting-associated protein VTA1 homolog OS=Homo sapiens OX=9606 GN=VTA1 PE=1 SV=1	VTA1	Up	NA	NA	54.3604	109.451	100.201	NA	NA	102.437	83.2572	70.5901	NA	NA	54.3604	70.5901	1.29856	NA	NA	0.376911	NA	NA
P13010	X-ray repair cross-complementing protein 5 OS=Homo sapiens OX=9606 GN=XRCC5 PE=1 SV=3	XRCC5	Up	NA	NA	66.4998	86.9754	91.8043	NA	NA	86.0968	82.8062	86.0593	NA	NA	66.4998	86.0593	1.29413	NA	NA	0.371981	NA	NA
P11413	Glucose-6-phosphate 1-dehydrogenase OS=Homo sapiens OX=9606 GN=G6PD PE=1 SV=4	G6PD	Up	NA	NA	64.5744	97.54	81.48	NA	NA	89.6066	87.889	83.3939	NA	NA	64.5744	83.3939	1.29144	NA	NA	0.36898	NA	NA
P49593	Protein phosphatase 1F OS=Homo sapiens OX=9606 GN=PPM1F PE=1 SV=3	PPM1F	Up	NA	NA	64.8443	91.4305	110.085	NA	NA	84.6444	79.4074	78.4588	NA	NA	64.8443	78.4588	1.20996	NA	NA	0.274957	NA	NA
Q86X55	Histone-arginine methyltransferase CARM1 OS=Homo sapiens OX=9606 GN=CARM1 PE=1 SV=3	CARM1	Up	NA	NA	70.4615	81.018	102.846	NA	NA	89.8745	82.0172	81.734	NA	NA	70.4615	81.734	1.15998	NA	NA	0.214101	NA	NA
P35612	Beta-adducin OS=Homo sapiens OX=9606 GN=ADD2 PE=1 SV=3	ADD2	Up	NA	NA	71.0199	87.0926	85.478	NA	NA	77.0869	104.483	81.6569	NA	NA	71.0199	81.6569	1.14977	NA	NA	0.201351	NA	NA
Q8TBC4	NEDD8-activating enzyme E1 catalytic subunit OS=Homo sapiens OX=9606 GN=UBA3 PE=1 SV=2	UBA3	Up	NA	NA	72.5022	101.855	81.7256	NA	NA	81.9656	88.5905	81.487	NA	NA	72.5022	81.487	1.12392	NA	NA	0.168544	NA	NA
Q4G0N4	NAD kinase 2, mitochondrial OS=Homo sapiens OX=9606 GN=NADK2 PE=1 SV=2	NADK2	Up	NA	NA	50.5051	100.113	130.731	NA	NA	110.192	91.7951	56.1937	NA	NA	50.5051	56.1937	1.11263	NA	NA	0.15398	NA	NA
Q5SQ11	Prostaglandin-H2 D-isomerase (Fragment) OS=Homo sapiens OX=9606 GN=PTGDS PE=1 SV=1	PTGDS	Up	NA	NA	132.407	7.87632	18.3419	NA	NA	50.9677	82.207	145.605	NA	NA	132.407	145.605	1.09968	NA	NA	0.137079	NA	NA
C9JIZ6	Prosaposin OS=Homo sapiens OX=9606 GN=PSAP PE=1 SV=2	PSAP	Up	NA	NA	83.8384	74.7215	71.571	NA	NA	94.2186	90.8196	89.429	NA	NA	83.8384	89.429	1.06668	NA	NA	0.0931315	NA	NA
I3L0M9	Elongin-B (Fragment) OS=Homo sapiens OX=9606 GN=ELOB PE=1 SV=1	ELOB	Up	NA	NA	73.9784	82.1439	73.3053	NA	NA	117.175	96.3742	78.4071	NA	NA	73.9784	78.4071	1.05986	NA	NA	0.0838788	NA	NA
P54725	UV excision repair protein RAD23 homolog A OS=Homo sapiens OX=9606 GN=RAD23A PE=1 SV=1	RAD23A	Up	NA	NA	83.6526	65.9118	80.9428	NA	NA	77.7502	106.415	88.1742	NA	NA	83.6526	88.1742	1.05405	NA	NA	0.0759455	NA	NA
Q12959	Disks large homolog 1 OS=Homo sapiens OX=9606 GN=DLG1 PE=1 SV=2	DLG1	Up	NA	NA	63.0798	92.7081	111.121	NA	NA	75.2834	118.58	65.0412	NA	NA	63.0798	65.0412	1.03109	NA	NA	0.0441763	NA	NA
O75832	26S proteasome non-ATPase regulatory subunit 10 OS=Homo sapiens OX=9606 GN=PSMD10 PE=1 SV=1	PSMD10	Up	NA	NA	83.566	83.2825	97.3611	NA	NA	80.0806	76.4511	85.0532	NA	NA	83.566	85.0532	1.0178	NA	NA	0.0254491	NA	NA
P17600	Synapsin-1 OS=Homo sapiens OX=9606 GN=SYN1 PE=1 SV=3	SYN1	Down	92.146	92.1058	99.7151	83.1562	84.8997	87.6529	95.4343	83.2872	89.9988	79.5329	77.5336	85.8538	94.6556	80.9734	0.855453	0.99116	0.0184403	-0.225239	1.73423	0.390618	#
A0A087WZQ7	Beta-soluble NSF attachment protein OS=Homo sapiens OX=9606 GN=NAPB PE=1 SV=1	NAPB	Down	87.1166	87.5602	100.212	93.4043	90.1384	107.832	92.4382	90.0059	81.0635	74.166	70.9173	82.5788	91.6296	75.8874	0.828197	0.791591	0.0463824	-0.271953	1.33365	0.36269	#
Q9GZV7	Hyaluronan and proteoglycan link protein 2 OS=Homo sapiens OX=9606 GN=HAPLN2 PE=2 SV=1	HAPLN2	Down	99.1511	106.77	114.103	84.6837	69.4138	84.4345	86.9405	90.8039	91.0986	78.7839	82.2198	79.985	106.675	80.3296	0.753033	0.103174	0.00401829	-0.409216	2.39596	0.980464	#	#
A0A0D9SF54	Spectrin alpha chain, non-erythrocytic 1 OS=Homo sapiens OX=9606 GN=SPTAN1 PE=1 SV=1	SPTAN1	Down	93.1221	123.251	108.862	79.6535	73.2431	87.0492	68.1715	76.7941	93.4662	84.3377	74.9988	83.1376	108.412	80.8247	0.745535	0.204156	0.0397609	-0.423652	1.40054	0.593344	#
A0A0D9SGF6	Spectrin alpha chain, non-erythrocytic 1 OS=Homo sapiens OX=9606 GN=SPTAN1 PE=1 SV=1	SPTAN1	Down	92.5946	124.126	108.863	79.3098	73.0582	87.1374	67.6212	76.5008	93.3731	84.6996	74.6623	83.101	108.528	80.821	0.744703	0.209456	0.0450297	-0.425262	1.3465	0.572616	#
Q15286	Ras-related protein Rab-35 OS=Homo sapiens OX=9606 GN=RAB35 PE=1 SV=1	RAB35	Down	124.873	108.792	114.792	64.7929	68.1921	74.2657	90.0256	77.1389	93.4691	91.1327	80.2316	80.5883	116.152	83.9842	0.723052	0.734847	0.00549519	-0.467829	2.26002	1.0573	#	#
A0A2R8YDT1	Glutamine synthetase OS=Homo sapiens OX=9606 GN=GLUL PE=1 SV=1	GLUL	Down	110.239	145.112	134.255	61.2238	60.5573	50.6586	57.3894	58.4032	79.9584	102.309	95.4925	83.8025	129.869	93.8681	0.722791	0.431475	0.0364188	-0.468349	1.43867	0.673802	#
P61026	Ras-related protein Rab-10 OS=Homo sapiens OX=9606 GN=RAB10 PE=1 SV=1	RAB10	Down	136.117	120.981	106.575	73.3645	82.1153	71.9523	79.0798	77.2195	88.3282	85.7103	80.3692	78.8019	121.224	81.6271	0.673356	0.113407	0.0107467	-0.570559	1.96872	1.12327	#
Q96GW7	Brevican core protein OS=Homo sapiens OX=9606 GN=BCAN PE=1 SV=2	BCAN	Down	136.31	125.274	NA	NA	NA	59.8724	70.9859	NA	NA	NA	89.7146	82.6204	130.792	86.1675	0.658813	0.727468	0.0209304	-0.602058	1.67922	1.01099	#
O75390	Citrate synthase, mitochondrial OS=Homo sapiens OX=9606 GN=CS PE=1 SV=2	CS	Down	135.371	110.957	124.794	88.0937	81.0458	91.0127	74.2984	77.6963	81.0482	77.6882	93.8386	69.2603	123.707	80.2624	0.648809	0.980064	0.012621	-0.624134	1.89891	1.18517	#		#
Q04917	14-3-3 protein eta OS=Homo sapiens OX=9606 GN=YWHAH PE=1 SV=4	YWHAH	Down	108.305	138.348	118.344	67.0348	73.1381	82.0086	84.0345	71.0478	84.1961	92.8143	74.217	66.8853	121.666	77.9722	0.640873	0.866051	0.0203703	-0.64189	1.691	1.08544	#
P38646	Stress-70 protein, mitochondrial OS=Homo sapiens OX=9606 GN=HSPA9 PE=1 SV=2	HSPA9	Down	115.814	122.87	95.6206	93.7364	89.4046	97.2482	81.7012	83.9742	90.7231	73.6577	70.5452	69.4588	111.435	71.2206	0.639123	0.046393	0.0361794	-0.645835	1.44154	0.930996	#
P51149	Ras-related protein Rab-7a OS=Homo sapiens OX=9606 GN=RAB7A PE=1 SV=1	RAB7A	Down	124.552	98.3336	139.927	54.6772	71.7101	96.5116	103.077	68.4304	109.746	83.1784	77.509	68.4417	120.938	76.3764	0.631535	0.222103	0.0258142	-0.663066	1.58814	1.05304	#
J3KQV8	Synaptojanin-1 OS=Homo sapiens OX=9606 GN=SYNJ1 PE=1 SV=1	SYNJ1	Down	149.386	140.173	106.053	62.9805	72.335	78.438	76.4322	54.8941	84.5155	103.475	78.0319	64.2753	131.871	81.9273	0.62127	0.862986	0.0460608	-0.686708	1.33667	0.917901	#
P60763	Ras-related C3 botulinum toxin substrate 3 OS=Homo sapiens OX=9606 GN=RAC3 PE=1 SV=1	RAC3	Down	120.48	124.252	110.322	80.4956	68.2145	93.0137	93.9695	73.6976	120.886	75.6119	85.984	55.8035	118.351	72.4665	0.612299	0.361689	0.00937168	-0.707691	2.02818	1.43533	#	#	#
Q8N573	Oxidation resistance protein 1 OS=Homo sapiens OX=9606 GN=OXR1 PE=1 SV=2	OXR1	Down	117.189	135.313	122.096	82.7651	89.0368	100.924	75.8798	81.5003	64.3184	82.7705	68.542	63.7786	124.866	71.697	0.574191	0.947384	0.0024958	-0.800397	2.60279	2.08327	#	#	#
P09960	Leukotriene A-4 hydrolase OS=Homo sapiens OX=9606 GN=LTA4H PE=1 SV=2	LTA4H	Down	147.213	133.372	134.531	63.1475	79.4466	82.9877	87.1792	58.1775	70.9354	96.878	77.107	60.7882	138.372	78.2577	0.56556	0.30584	0.00607675	-0.822247	2.21633	1.82237	#	#	#
P36543	V-type proton ATPase subunit E 1 OS=Homo sapiens OX=9606 GN=ATP6V1E1 PE=1 SV=1	ATP6V1E1	Down	182.438	149.154	148.2	51.7418	57.3777	64.1981	52.4276	45.2806	65.8335	113.976	85.273	71.5968	159.93	90.282	0.564508	0.896643	0.0143458	-0.824935	1.84328	1.52058	#		#
Q16799	Reticulon-1 OS=Homo sapiens OX=9606 GN=RTN1 PE=1 SV=1	RTN1	Down	111.967	150.338	174.921	64.9882	49.2376	68.9282	59.6314	63.1385	83.8115	91.3126	76.5735	78.528	145.742	82.138	0.563585	0.119703	0.0281292	-0.827294	1.55084	1.283	#		#
P62820	Ras-related protein Rab-1A OS=Homo sapiens OX=9606 GN=RAB1A PE=1 SV=3	RAB1A	Down	149.379	153.721	130.568	63.1704	56.6213	65.3766	79.2984	68.5688	93.0014	95.5576	72.9694	64.8835	144.556	77.8035	0.538225	0.749418	0.00453341	-0.893719	2.34357	2.0945	#	#	#
A2A288	Probable ribonuclease ZC3H12D OS=Homo sapiens OX=9606 GN=ZC3H12D PE=1 SV=3	ZC3H12D	Down	159.576	143.884	NA	NA	NA	74.8711	69.6845	NA	NA	NA	78.7449	65.9374	151.73	72.3412	0.476775	0.871557	0.0158874	-1.06862	1.79895	1.92239	#		#
P20339	Ras-related protein Rab-5A OS=Homo sapiens OX=9606 GN=RAB5A PE=1 SV=2	RAB5A	Down	216.847	144.322	166.811	59.5064	56.287	65.2432	60.4385	92.0284	89.0608	81.1421	81.2008	67.0722	175.993	76.4717	0.434515	0.0917489	0.0105333	-1.20252	1.97744	2.37791	#		#	#
O14964	Hepatocyte growth factor-regulated tyrosine kinase substrate OS=Homo sapiens OX=9606 GN=HGS PE=1 SV=1	HGS	Down	124.182	195.654	127.164	77.5131	85.5348	66.2817	65.9738	82.6144	81.2988	77.8488	59.0568	56.9573	149	64.621	0.433698	0.149786	0.0254257	-1.20524	1.59473	1.92203	#		#
P51148	Ras-related protein Rab-5C OS=Homo sapiens OX=9606 GN=RAB5C PE=1 SV=2	RAB5C	Down	216.847	144.322	160.944	66.2856	71.7053	65.2432	60.4385	84.3377	88.3496	75.9281	81.2008	67.0722	174.037	74.7337	0.429412	0.0682146	0.0112544	-1.21957	1.94868	2.37654	#		#	#
P01111	GTPase NRas OS=Homo sapiens OX=9606 GN=NRAS PE=1 SV=1	NRAS	Down	128.518	149.503	NA	NA	NA	87.3162	86.8652	NA	NA	NA	57.2712	61.7211	139.011	59.4961	0.427996	0.266051	0.0177135	-1.22433	1.75169	2.14465	#		#	#
F8W0W8	Serine/threonine-protein phosphatase OS=Homo sapiens OX=9606 GN=PPP1CC PE=1 SV=1	PPP1CC	Down	146.798	148.565	NA	NA	NA	72.7637	90.8938	NA	NA	NA	55.3934	67.1265	147.682	61.26	0.414811	0.190369	0.00467954	-1.26947	2.3298	2.95762	#	#	#	#
Q9NR45	Sialic acid synthase OS=Homo sapiens OX=9606 GN=NANS PE=1 SV=2	NANS	Down	180.807	165.888	NA	NA	NA	45.4458	68.2119	NA	NA	NA	71.34	71.6369	173.347	71.4885	0.4124	0.0253353	0.0464575	-1.27788	1.33294	1.70335	#		#
P35527	Keratin, type I cytoskeletal 9 OS=Homo sapiens OX=9606 GN=KRT9 PE=1 SV=3	KRT9	Down	161.218	89.1392	93.1323	80.9338	167.329	88.8524	202.112	68.4703	81.4509	54.4775	51.7484	34.3574	114.497	46.8611	0.40928	0.135341	0.0492022	-1.28884	1.30802	1.68583	#		#
P62873	Guanine nucleotide-binding protein G(I)/G(S)/G(T) subunit beta-1 OS=Homo sapiens OX=9606 GN=GNB1 PE=1 SV=3	GNB1	Down	101.706	180.519	165.487	64.9541	60.0789	91.4134	75.6123	78.3867	96.8488	78.8342	50.4875	53.8725	149.237	61.0648	0.40918	0.240812	0.0267077	-1.28919	1.57336	2.02837	#		#
A0A087WV75	Neural cell adhesion molecule 1 OS=Homo sapiens OX=9606 GN=NCAM1 PE=1 SV=1	NCAM1	Down	106.936	217.6	168.446	65.3905	51.4451	58.5353	72.4503	66.7878	74.8901	94.4001	60.0574	46.6504	164.328	67.036	0.407941	0.329561	0.0499437	-1.29357	1.30152	1.6836	#		#
P34932	Heat shock 70 kDa protein 4 OS=Homo sapiens OX=9606 GN=HSPA4 PE=1 SV=4	HSPA4	Down	158.053	201.761	157.248	49.6902	49.1245	65.4686	71.5607	63.399	74.6139	106.427	53.8068	48.9096	172.354	69.7147	0.404485	0.778992	0.0121002	-1.30584	1.91721	2.50357	#		#	#
O75891	Cytosolic 10-formyltetrahydrofolate dehydrogenase OS=Homo sapiens OX=9606 GN=ALDH1L1 PE=1 SV=2	ALDH1L1	Down	215.612	168.48	126.097	82.618	76.559	73.6002	57.5471	73.2561	90.1092	79.3938	71.8222	54.2864	170.063	68.5008	0.402796	0.152804	0.0195133	-1.31188	1.70967	2.24288	#		#	#
P50395	Rab GDP dissociation inhibitor beta OS=Homo sapiens OX=9606 GN=GDI2 PE=1 SV=2	GDI2	Down	114.188	217.049	182.428	43.5504	55.9432	59.5624	65.789	49.6114	86.9162	98.612	55.8061	51.1708	171.222	68.5296	0.40024	0.399655	0.0384033	-1.32106	1.41563	1.87014	#		#
P51649	Succinate-semialdehyde dehydrogenase, mitochondrial OS=Homo sapiens OX=9606 GN=ALDH5A1 PE=1 SV=2	ALDH5A1	Down	233.07	133.355	173.509	83.1749	69.5092	79.6296	66.4972	59.7337	72.7611	80.6872	61.806	70.0555	179.978	70.8496	0.393657	0.0687438	0.0207965	-1.34499	1.68201	2.26229	#		#	#
P55809	Succinyl-CoA:3-ketoacid coenzyme A transferase 1, mitochondrial OS=Homo sapiens OX=9606 GN=OXCT1 PE=1 SV=1	OXCT1	Down	105.928	215.456	199.798	44.1956	49.8519	65.9582	54.4382	62.9177	77.985	95.4793	51.703	57.7231	173.728	68.3018	0.393155	0.276541	0.0458555	-1.34683	1.33861	1.80288	#		#
P63104	14-3-3 protein zeta/delta OS=Homo sapiens OX=9606 GN=YWHAZ PE=1 SV=1	YWHAZ	Down	125.68	218.519	173.018	39.9804	54.4926	65.1268	66.4028	57.3592	85.8401	101.258	52.4727	46.8927	172.405	66.8743	0.38789	0.586619	0.0296545	-1.36628	1.52791	2.08755	#		#
Q96F85	CB1 cannabinoid receptor-interacting protein 1 OS=Homo sapiens OX=9606 GN=CNRIP1 PE=1 SV=1	CNRIP1	Down	174.12	171.373	162.527	64.0835	72.3558	67.3432	90.8244	68.025	87.9645	81.6692	58.1628	51.3867	169.34	63.7395	0.3764	0.253728	0.000423896	-1.40966	3.37274	4.75443	#	#	#	#
P50993	Sodium/potassium-transporting ATPase subunit alpha-2 OS=Homo sapiens OX=9606 GN=ATP1A2 PE=1 SV=1	ATP1A2	Down	238.458	162.214	152.521	63.1823	71.376	61.1443	73.8198	62.8093	96.8465	83.3384	67.2725	55.9512	184.398	68.854	0.373399	0.157516	0.0150852	-1.42121	1.82145	2.58866	#		#	#
P23471	Receptor-type tyrosine-protein phosphatase zeta OS=Homo sapiens OX=9606 GN=PTPRZ1 PE=1 SV=4	PTPRZ1	Down	231.017	198.463	123.497	78.5637	57.5398	59.1901	51.5659	74.3026	83.1815	92.6709	61.4364	51.1785	184.326	68.4286	0.371238	0.266356	0.0275386	-1.42958	1.56006	2.23023	#		#	#
A0A0A0MT26	Sodium/potassium-transporting ATPase subunit alpha-3 OS=Homo sapiens OX=9606 GN=ATP1A3 PE=1 SV=1	ATP1A3	Down	180.833	198.623	152.521	63.1823	71.376	61.7202	63.217	62.8093	96.8465	83.3384	61.2017	50.4081	177.326	64.9828	0.36646	0.685382	0.00246301	-1.44827	2.60853	3.77787	#	#	#	#
J3QQX2	Rho GDP-dissociation inhibitor 1 OS=Homo sapiens OX=9606 GN=ARHGDIA PE=1 SV=1	ARHGDIA	Down	217.702	158.707	165.711	57.1954	67.512	76.6426	84.0955	81.6534	87.6637	81.4876	67.6585	46.193	180.707	65.113	0.360325	0.466827	0.00554684	-1.47263	2.25595	3.32219	#	#	#	#
Q08209	Serine/threonine-protein phosphatase 2B catalytic subunit alpha isoform OS=Homo sapiens OX=9606 GN=PPP3CA PE=1 SV=1	PPP3CA	Down	189.349	184.823	150.555	72.1466	78.8622	68.88	72.2267	75.2695	83.5996	78.0821	55.9971	51.3279	174.909	61.8024	0.35334	0.624346	0.00156159	-1.50087	2.80643	4.2121	#	#	#	#
P10809	60 kDa heat shock protein, mitochondrial OS=Homo sapiens OX=9606 GN=HSPD1 PE=1 SV=2	HSPD1	Down	160.955	214.062	171.96	45.6246	56.6452	76.0843	57.642	56.8353	83.1625	99.4661	46.024	46.4036	182.326	63.9646	0.350826	0.907792	0.00788728	-1.51117	2.10307	3.1781	#	#	#	#
P04264	Keratin, type II cytoskeletal 1 OS=Homo sapiens OX=9606 GN=KRT1 PE=1 SV=6	KRT1	Down	171.584	108.656	83.7465	78.0329	175.269	89.8576	182.898	98.4852	78.9839	45.9478	46.823	33.402	121.329	42.0576	0.346642	0.0535512	0.0402536	-1.52848	1.3952	2.13253	#		#	#
Q9UI15	Transgelin-3 OS=Homo sapiens OX=9606 GN=TAGLN3 PE=1 SV=2	TAGLN3	Down	156.196	267.83	170.795	33.0383	42.472	45.8895	43.4261	45.1458	82.5605	115.464	50.0083	37.7495	198.274	67.7405	0.341651	0.643275	0.0373332	-1.5494	1.4279	2.2124	#		#	#
Q14194	Dihydropyrimidinase-related protein 1 OS=Homo sapiens OX=9606 GN=CRMP1 PE=1 SV=1	CRMP1	Down	154.29	239.579	216.627	37.0017	48.5405	51.0173	50.773	46.4398	80.6724	98.798	54.1413	45.9536	203.499	66.2976	0.325789	0.586894	0.0106094	-1.61799	1.97431	3.19441	#		#	#
Q06830	Peroxiredoxin-1 OS=Homo sapiens OX=9606 GN=PRDX1 PE=1 SV=1	PRDX1	Down	178.169	212.571	214.631	38.7517	45.6068	61.0954	64.1862	51.9959	81.5448	97.7069	49.2827	48.4992	201.79	65.1629	0.322924	0.691173	0.00245429	-1.63074	2.61007	4.25634	#	#	#	#
A0A1C7CYX9	Dihydropyrimidinase-related protein 2 OS=Homo sapiens OX=9606 GN=DPYSL2 PE=1 SV=1	DPYSL2	Down	133.837	265.167	210.758	33.3287	42.0099	46.8899	43.4375	42.848	82.9394	105.107	47.6686	43.0587	203.254	65.2782	0.321165	0.430722	0.0326477	-1.63861	1.48615	2.43522	#		#	#
Q14195	Dihydropyrimidinase-related protein 3 OS=Homo sapiens OX=9606 GN=DPYSL3 PE=1 SV=1	DPYSL3	Down	173.049	248.723	196.481	36.0219	44.5625	54.3232	46.6043	45.6701	79.5201	107.249	46.2804	42.303	206.084	65.2775	0.316752	0.937848	0.0101241	-1.65858	1.99464	3.30827	#		#	#
P35080	Profilin-2 OS=Homo sapiens OX=9606 GN=PFN2 PE=1 SV=3	PFN2	Down	128.602	288.994	221.318	22.929	36.2482	41.7728	31.4344	31.6289	76.8142	115.342	46.7163	39.2915	212.971	67.1166	0.315144	0.426625	0.0496787	-1.66592	1.30383	2.17208	#		#	#
Q96KP4	Cytosolic non-specific dipeptidase OS=Homo sapiens OX=9606 GN=CNDP2 PE=1 SV=2	CNDP2	Down	195.565	207.866	196.187	47.7771	57.8323	47.6657	83.7587	62.1423	82.1544	90.0015	56.1186	42.7859	199.872	62.9687	0.315044	0.149922	0.000722857	-1.66637	3.14095	5.23399	#	#	#	#
O14531	Dihydropyrimidinase-related protein 4 OS=Homo sapiens OX=9606 GN=DPYSL4 PE=1 SV=2	DPYSL4	Down	137.009	279.701	232.709	30.2068	39.1273	45.7305	39.7119	33.5901	73.156	108.68	40.5255	40.2891	216.473	63.1648	0.291791	0.454191	0.03258	-1.777	1.48705	2.64248	#		#	#
P02768	Serum albumin OS=Homo sapiens OX=9606 GN=ALB PE=1 SV=2	ALB	Down	126.291	314.059	234.811	26.5623	37.3522	41.5828	34.9641	39.2731	78.1829	106.509	36.3301	28.2146	225.054	57.0178	0.253352	0.345185	0.0483891	-1.98078	1.31525	2.60523	#		#	#
P32119	Peroxiredoxin-2 OS=Homo sapiens OX=9606 GN=PRDX2 PE=1 SV=5	PRDX2	Down	167.358	301.484	223.064	33.6108	42.3086	45.2399	35.4581	50.3486	87.3507	97.1884	35.8857	28.0022	230.635	53.6921	0.232801	0.48017	0.0166098	-2.10283	1.77964	3.74227	#		#	#
Q96GD0	Pyridoxal phosphate phosphatase OS=Homo sapiens OX=9606 GN=PDXP PE=1 SV=2	PDXP	Down	138.322	60.6669	67.5307	83.8911	102.643	85.2163	88.3505	104.579	90.9866	72.9086	101.54	91.0097	88.8397	88.486	0.996018	0.203818	0.989871	-0.00575591	0.00442155	2.54501e-05
P48735	Isocitrate dehydrogenase [NADP], mitochondrial OS=Homo sapiens OX=9606 GN=IDH2 PE=1 SV=2	IDH2	Down	79.5618	99.3041	115.103	76.4627	80.7757	58.6077	83.8713	69.6423	63.8822	95.0939	105.712	91.4981	97.9895	97.4347	0.994338	0.293885	0.962639	-0.00819109	0.0165364	0.000135451
P49588	Alanine--tRNA ligase, cytoplasmic OS=Homo sapiens OX=9606 GN=AARS PE=1 SV=2	AARS	Down	26.2282	150.859	NA	NA	NA	49.8391	75.6845	NA	NA	NA	89.9976	85.4951	88.5434	87.7464	0.990999	0.0459776	0.991859	-0.0130451	0.00354996	4.63096e-05
H0Y8X4	2'-deoxynucleoside 5'-phosphate N-hydrolase 1 (Fragment) OS=Homo sapiens OX=9606 GN=DNPH1 PE=1 SV=1	DNPH1	Down	43.1484	124.101	105.455	82.523	74.5167	72.975	86.6086	60.1575	70.6627	98.2792	93.6437	78.0621	90.9014	89.995	0.990029	0.117493	0.973062	-0.0144569	0.0118593	0.00017145
O14926	Fascin-2 OS=Homo sapiens OX=9606 GN=FSCN2 PE=1 SV=1	FSCN2	Down	172.86	18.3543	43.3199	101.266	105.432	101.786	129.271	120.217	116.494	55.4138	90.256	86.2885	78.1782	77.3194	0.989015	0.100461	0.986893	-0.0159357	0.00573009	9.1313e-05
P26641	Elongation factor 1-gamma OS=Homo sapiens OX=9606 GN=EEF1G PE=1 SV=3	EEF1G	Down	127.515	66.1047	60.5235	95.8166	95.7649	95.507	106.57	95.1143	82.715	79.2746	93.8289	77.5833	84.7144	83.5623	0.9864	0.10916	0.960873	-0.0197554	0.0173341	0.000342443
P11142	Heat shock cognate 71 kDa protein OS=Homo sapiens OX=9606 GN=HSPA8 PE=1 SV=1	HSPA8	Down	84.1869	85.1093	73.3561	92.6282	90.2338	99.6979	98.927	89.3317	87.7433	79.3677	77.7553	82.1533	80.8841	79.7587	0.986087	0.207708	0.791698	-0.0202138	0.101441	0.0020505
P02686	Myelin basic protein OS=Homo sapiens OX=9606 GN=MBP PE=1 SV=3	MBP	Down	102.514	64.6344	57.7122	89.0032	73.7532	78.6669	144.268	105.771	149.988	61.6541	79.7079	79.1249	74.9534	73.4957	0.980552	0.306452	0.927888	-0.0283342	0.0325043	0.000920985
Q7L9L4	MOB kinase activator 1B OS=Homo sapiens OX=9606 GN=MOB1B PE=1 SV=3	MOB1B	Down	125.22	70.9979	NA	NA	NA	81.4026	83.9592	NA	NA	NA	99.2209	92.3629	98.1088	95.7919	0.976384	0.160188	0.940156	-0.0344789	0.0268002	0.000924041
P52907	F-actin-capping protein subunit alpha-1 OS=Homo sapiens OX=9606 GN=CAPZA1 PE=1 SV=3	CAPZA1	Down	64.9544	87.0737	94.5741	82.038	75.1799	97.0757	107.047	100.007	90.1657	80.125	78.0195	80.6792	82.2007	79.6079	0.968457	0.0164699	0.798441	-0.0462394	0.0977574	0.00452024
E9PK25	Cofilin-1 OS=Homo sapiens OX=9606 GN=CFL1 PE=1 SV=1	CFL1	Down	56.38	103.08	90.614	88.6096	79.5053	90.1191	103.083	80.4633	86.6565	84.3851	79.1799	77.7681	83.3579	80.4444	0.965048	0.0406982	0.854794	-0.0513277	0.0681386	0.0034974
Q9Y5X2	Sorting nexin-8 OS=Homo sapiens OX=9606 GN=SNX8 PE=1 SV=1	SNX8	Down	76.8313	124.21	NA	NA	NA	68.7586	54.4976	NA	NA	NA	108.244	85.2221	100.521	96.7332	0.962323	0.575915	0.898843	-0.0554063	0.0463162	0.00256621
Q7Z570	Zinc finger protein 804A OS=Homo sapiens OX=9606 GN=ZNF804A PE=2 SV=3	ZNF804A	Down	137.147	24.8377	NA	NA	NA	129.785	125.769	NA	NA	NA	74.3235	81.1837	80.9922	77.7536	0.960014	0.077677	0.959329	-0.058873	0.0180325	0.00106163
Q92747	Actin-related protein 2/3 complex subunit 1A OS=Homo sapiens OX=9606 GN=ARPC1A PE=2 SV=2	ARPC1A	Down	52.2158	59.126	125.06	92.1318	85.7265	108.361	112.928	94.5673	97.5811	61.54	70.9995	93.2445	78.8005	75.2613	0.955087	0.281558	0.894456	-0.0662955	0.0484409	0.00321141
P08238	Heat shock protein HSP 90-beta OS=Homo sapiens OX=9606 GN=HSP90AB1 PE=1 SV=4	HSP90AB1	Down	90.5862	91.4767	76.8896	90.0236	86.5029	95.9203	89.9231	89.3109	87.9137	81.0764	80.3888	83.0451	86.3175	81.5034	0.944228	0.0552818	0.37153	-0.0827926	0.430006	0.0356013
P22314	Ubiquitin-like modifier-activating enzyme 1 OS=Homo sapiens OX=9606 GN=UBA1 PE=1 SV=3	UBA1	Down	84.4743	98.3174	94.1027	83.3333	90.3545	86.1662	81.3858	82.0948	84.1357	81.3982	99.7761	79.7794	92.2981	86.9846	0.94243	0.57966	0.523477	-0.085542	0.281103	0.0240461
D6RER5	Septin-11 OS=Homo sapiens OX=9606 GN=SEPT11 PE=1 SV=1	2019-09-11	Down	129.446	76.7817	61.8691	96.0988	98.6443	93.586	75.4944	95.123	93.633	73.0602	86.5704	92.3518	89.3655	83.9942	0.939894	0.144312	0.813156	-0.0894293	0.0898261	0.00803308
P47755	F-actin-capping protein subunit alpha-2 OS=Homo sapiens OX=9606 GN=CAPZA2 PE=1 SV=3	CAPZA2	Down	32.5832	111.869	86.5599	71.4926	77.798	96.5616	113.245	99.8759	97.9803	82.5348	55.487	79.0521	77.0041	72.3579	0.939664	0.233234	0.860934	-0.0897833	0.0650301	0.00583862
P42765	3-ketoacyl-CoA thiolase, mitochondrial OS=Homo sapiens OX=9606 GN=ACAA2 PE=1 SV=2	ACAA2	Down	107.995	92.9997	50.499	75.07	98.413	128.21	75.0414	101.29	94.1895	83.0024	87.6226	64.9912	83.8314	78.5387	0.936866	0.276979	0.789584	-0.0940854	0.102602	0.0096533
Q9NSD9	Phenylalanine--tRNA ligase beta subunit OS=Homo sapiens OX=9606 GN=FARSB PE=1 SV=3	FARSB	Down	150.021	50.4607	76.0705	100.065	94.8933	91.1652	96.7699	95.7522	81.3626	73.8959	91.2456	93.0309	92.1842	86.0574	0.933538	0.0802464	0.850432	-0.0992192	0.0703604	0.0069811
P19338	Nucleolin OS=Homo sapiens OX=9606 GN=NCL PE=1 SV=3	NCL	Down	102.425	102.227	84.3377	90.7585	84.6375	66.624	67.4726	88.9285	81.0805	82.4398	83.5068	102.342	96.3302	89.4296	0.928366	0.925115	0.477573	-0.107235	0.32096	0.034418
P61586	Transforming protein RhoA OS=Homo sapiens OX=9606 GN=RHOA PE=1 SV=1	RHOA	Down	47.558	127.747	91.0108	87.7161	82.4196	80.8439	85.5828	70.5716	96.0063	82.8167	89.3915	73.4531	88.7721	81.8871	0.922442	0.0765821	0.785279	-0.11647	0.104976	0.0122266
Q14247	Src substrate cortactin OS=Homo sapiens OX=9606 GN=CTTN PE=1 SV=2	CTTN	Down	135.052	71.0005	NA	NA	NA	87.7861	73.9398	NA	NA	NA	95.0801	94.7958	103.026	94.9379	0.921494	0.00565213	0.842514	-0.117953	0.0744231	0.00877841
O43491	Band 4.1-like protein 2 OS=Homo sapiens OX=9606 GN=EPB41L2 PE=1 SV=1	EPB41L2	Down	126.351	87.4736	52.069	110.613	86.2075	82.3803	91.1674	107.797	90.6436	72.0928	84.6453	85.5591	88.6313	80.7658	0.911256	0.0788029	0.737485	-0.134072	0.132247	0.0177306
Q92777	Synapsin-2 OS=Homo sapiens OX=9606 GN=SYN2 PE=2 SV=4	SYN2	Down	102.017	79.5597	72.4565	92.1646	92.9811	94.2654	115.062	92.3656	92.5167	75.6611	77.9907	77.5253	84.6776	77.059	0.910029	0.0126859	0.482772	-0.136016	0.316258	0.0430162
A0A2R8Y5V9	Tropomyosin alpha-4 chain OS=Homo sapiens OX=9606 GN=TPM4 PE=1 SV=1	TPM4	Down	76.0159	113.976	82.0881	57.7479	68.1851	109.12	87.6663	70.2351	104.207	101.059	79.0409	65.6895	90.6935	81.9298	0.903371	0.868286	0.605377	-0.14661	0.217974	0.0319572
P54578	Ubiquitin carboxyl-terminal hydrolase 14 OS=Homo sapiens OX=9606 GN=USP14 PE=1 SV=3	USP14	Down	136.214	80.8589	50.9818	103.982	92.1674	93.7091	91.7755	85.9715	97.3293	77.0561	79.6695	83.8777	89.3516	80.2011	0.897591	0.0125877	0.749496	-0.155871	0.125231	0.0195198
Q9H492	Microtubule-associated proteins 1A/1B light chain 3A OS=Homo sapiens OX=9606 GN=MAP1LC3A PE=1 SV=2	MAP1LC3A	Down	127.756	61.9749	82.2041	94.397	79.7522	95.5052	100.485	101.539	101.124	71.2936	83.7266	88.5966	90.6449	81.2056	0.895865	0.131071	0.66344	-0.158647	0.178198	0.0282707
P62979	Ubiquitin-40S ribosomal protein S27a OS=Homo sapiens OX=9606 GN=RPS27A PE=1 SV=2	RPS27A	Down	51.3884	212.95	68.1393	19.7677	31.0704	65.6878	51.1244	30.3046	78.1023	161.178	85.9255	50.5913	110.826	99.2314	0.895382	0.575717	0.858002	-0.159425	0.0665117	0.0106036
Q15149	Plectin OS=Homo sapiens OX=9606 GN=PLEC PE=1 SV=3	PLEC	Down	108.828	96.7621	77.1212	87.5577	86.0441	90.8547	78.6997	93.5075	89.5168	80.2288	89.3158	81.5827	94.237	83.7091	0.888283	0.17159	0.337189	-0.170908	0.472126	0.0806901
Q96HU8	GTP-binding protein Di-Ras2 OS=Homo sapiens OX=9606 GN=DIRAS2 PE=1 SV=1	DIRAS2	Down	105.228	68.4846	54.2117	98.704	95.7734	111.231	116.313	128.555	125.786	51.2006	76.4834	73.9818	75.9746	67.2219	0.884794	0.437696	0.637492	-0.176586	0.195525	0.034527
O15144	Actin-related protein 2/3 complex subunit 2 OS=Homo sapiens OX=9606 GN=ARPC2 PE=1 SV=1	ARPC2	Down	46.8897	137.747	50.757	110.53	87.5372	87.4845	93.4379	101.718	107.03	67.2202	71.61	68.8363	78.4647	69.2221	0.882207	0.00372788	0.784926	-0.180811	0.105171	0.0190161
P36405	ADP-ribosylation factor-like protein 3 OS=Homo sapiens OX=9606 GN=ARL3 PE=1 SV=2	ARL3	Down	52.607	113.618	115.139	91.0799	68.0927	81.3401	90.5645	85.0251	95.8414	76.3196	96.3475	74.6709	93.7881	82.446	0.879067	0.20537	0.62945	-0.185955	0.201039	0.0373842
P54577	Tyrosine--tRNA ligase, cytoplasmic OS=Homo sapiens OX=9606 GN=YARS PE=1 SV=4	YARS	Down	126.3	58.1213	97.1622	87.3259	88.9698	100.357	111.792	86.3775	77.4725	80.7702	84.7265	81.7475	93.8612	82.4147	0.87805	0.00723215	0.621021	-0.187626	0.206894	0.0388186
O95433	Activator of 90 kDa heat shock protein ATPase homolog 1 OS=Homo sapiens OX=9606 GN=AHSA1 PE=1 SV=1	AHSA1	Down	129.596	59.4812	NA	NA	NA	102.106	112.139	NA	NA	NA	88.988	77.0262	94.5385	83.0071	0.878024	0.215146	0.776522	-0.187668	0.109846	0.0206145
Q9Y281	Cofilin-2 OS=Homo sapiens OX=9606 GN=CFL2 PE=1 SV=1	CFL2	Down	53.2265	111.373	100.553	74.5358	76.4486	87.8877	109.444	83.8398	95.0245	84.4504	73.7929	73.9637	88.384	77.4024	0.87575	0.0750095	0.578766	-0.191408	0.237497	0.0454589
Q14203	Dynactin subunit 1 OS=Homo sapiens OX=9606 GN=DCTN1 PE=1 SV=3	DCTN1	Down	146.693	61.4725	NA	NA	NA	86.2896	90.8195	NA	NA	NA	86.7943	95.2078	104.083	91.001	0.874316	0.125297	0.788837	-0.193773	0.103013	0.0199611
Q13310	Polyadenylate-binding protein 4 OS=Homo sapiens OX=9606 GN=PABPC4 PE=1 SV=1	PABPC4	Down	64.6702	84.5381	111.736	90.7794	112.646	99.3714	99.9713	102.801	68.3283	63.207	79.852	83.7012	86.9814	75.5867	0.868999	0.35055	0.490351	-0.202574	0.309493	0.0626952
Q16543	Hsp90 co-chaperone Cdc37 OS=Homo sapiens OX=9606 GN=CDC37 PE=1 SV=1	CDC37	Down	151.83	87.3645	55.4424	96.8743	97.622	88.6157	73.7846	87.6113	81.6189	82.329	86.6253	86.6923	98.2122	85.2155	0.867668	0.00517152	0.691775	-0.204785	0.160035	0.0327729
P00338	L-lactate dehydrogenase A chain OS=Homo sapiens OX=9606 GN=LDHA PE=1 SV=2	LDHA	Down	88.7106	126.488	118.046	64.8727	73.8581	57.4263	62.0582	67.7219	77.5127	97.3238	105.131	86.4602	111.082	96.3049	0.866974	0.365525	0.308078	-0.20594	0.51134	0.105305
A0A3B3ITF1	Disks large homolog 2 OS=Homo sapiens OX=9606 GN=DLG2 PE=1 SV=1	DLG2	Down	137.117	76.5144	NA	NA	NA	67.8427	107.267	NA	NA	NA	99.8017	82.6304	106.816	91.2161	0.853957	0.351547	0.669444	-0.227765	0.174286	0.0396963
P31323	cAMP-dependent protein kinase type II-beta regulatory subunit OS=Homo sapiens OX=9606 GN=PRKAR2B PE=1 SV=3	PRKAR2B	Down	73.122	100.516	63.844	92.9139	107.259	129.253	103.398	107.003	87.0057	68.8843	70.2853	58.6916	79.1605	65.9537	0.833164	0.198443	0.318419	-0.263327	0.497001	0.130874
Q02790	Peptidyl-prolyl cis-trans isomerase FKBP4 OS=Homo sapiens OX=9606 GN=FKBP4 PE=1 SV=3	FKBP4	Down	98.8764	99.4151	120.157	69.6034	79.4646	83.8084	78.2443	77.1814	72.8201	91.0662	85.217	87.8628	106.15	88.0487	0.829478	0.110122	0.0659415	-0.269725	1.18084	0.318503
P24752	Acetyl-CoA acetyltransferase, mitochondrial OS=Homo sapiens OX=9606 GN=ACAT1 PE=1 SV=1	ACAT1	Down	132.175	78.1033	80.0288	83.6081	92.2655	88.6103	102.504	90.9129	94.7106	77.1112	80.6983	82.8229	96.769	80.2108	0.828889	0.0175553	0.448765	-0.270749	0.347981	0.0942154
Q9Y617	Phosphoserine aminotransferase OS=Homo sapiens OX=9606 GN=PSAT1 PE=1 SV=2	PSAT1	Down	58.6666	138.394	115.936	64.3583	72.2673	76.3085	71.357	64.7615	81.3539	98.2308	80.8406	80.2333	104.332	86.4349	0.82846	0.116409	0.504879	-0.271497	0.296813	0.0805837
P13797	Plastin-3 OS=Homo sapiens OX=9606 GN=PLS3 PE=1 SV=4	PLS3	Down	50.3387	134.039	115.5	57.9899	76.2031	86.059	73.9259	76.766	87.1566	93.0169	74.5873	80.2338	99.9594	82.6126	0.826462	0.0881981	0.540578	-0.27498	0.267142	0.0734587
P09382	Galectin-1 OS=Homo sapiens OX=9606 GN=LGALS1 PE=1 SV=2	LGALS1	Down	48.2039	171.862	106.756	30.8374	42.3072	73.5041	76.2986	43.1905	90.1137	131.721	74.4751	63.8675	108.941	90.0213	0.826332	0.51652	0.671887	-0.275207	0.172704	0.0475293
P07900	Heat shock protein HSP 90-alpha OS=Homo sapiens OX=9606 GN=HSP90AA1 PE=1 SV=5	HSP90AA1	Down	87.835	112.967	90.0967	83.7873	81.5384	89.8304	89.0651	82.6779	86.0281	85.2172	74.8357	77.4127	96.9661	79.1552	0.816318	0.262646	0.107462	-0.292797	0.968744	0.283645
A6PVN8	Serine/threonine-protein phosphatase 2A activator (Fragment) OS=Homo sapiens OX=9606 GN=PTPA PE=1 SV=1	PTPA	Down	143.512	78.042	106.511	81.9728	93.2325	52.7897	83.7112	109.587	89.0043	66.252	95.5026	104.41	109.355	88.7214	0.811316	0.539914	0.404925	-0.301665	0.392626	0.118441
P09543	2',3'-cyclic-nucleotide 3'-phosphodiesterase OS=Homo sapiens OX=9606 GN=CNP PE=1 SV=2	CNP	Down	106.323	81.6056	91.42	104.326	100.653	97.2128	95.7604	90.5242	94.6581	61.6074	77.4827	84.51	93.1163	74.5333	0.800432	0.94106	0.133005	-0.321148	0.876132	0.281368
P37840	Alpha-synuclein OS=Homo sapiens OX=9606 GN=SNCA PE=1 SV=1	SNCA	Down	65.0694	188.891	91.9972	24.6747	42.625	57.7817	56.7396	43.638	102.483	133.088	70.0456	73.2091	115.319	92.1141	0.798775	0.458563	0.616706	-0.324138	0.209922	0.0680436
P51157	Ras-related protein Rab-28 OS=Homo sapiens OX=9606 GN=RAB28 PE=1 SV=2	RAB28	Down	160.875	50.8281	43.1645	98.5256	109.179	114.382	117.331	115.438	106.515	60.6248	58.547	84.0665	84.9559	67.7461	0.797427	0.0885105	0.681018	-0.326576	0.166841	0.0544864
Q00577	Transcriptional activator protein Pur-alpha OS=Homo sapiens OX=9606 GN=PURA PE=1 SV=2	PURA	Down	178.617	66.8054	67.3732	113.066	87.2682	66.2328	112.822	84.2504	89.4009	74.6126	86.8715	87.5951	104.265	83.0264	0.7963	0.0253485	0.626226	-0.328617	0.203269	0.0667975
Q14894	Ketimine reductase mu-crystallin OS=Homo sapiens OX=9606 GN=CRYM PE=1 SV=1	CRYM	Down	66.8734	126.536	104.84	78.4239	74.3883	82.8609	86.0489	81.8004	92.7099	84.1306	76.0659	77.1329	99.4165	79.1098	0.795742	0.0412187	0.364114	-0.329628	0.438763	0.144629
Q9UIC8	Leucine carboxyl methyltransferase 1 OS=Homo sapiens OX=9606 GN=LCMT1 PE=1 SV=2	LCMT1	Down	168.57	66.6921	69.1819	113.842	101.394	90.903	84.9443	104.014	83.1737	63.6179	90.4845	87.5523	101.481	80.5516	0.793758	0.120861	0.578029	-0.333229	0.23805	0.0793253
P11021	Endoplasmic reticulum chaperone BiP OS=Homo sapiens OX=9606 GN=HSPA5 PE=1 SV=2	HSPA5	Down	126.67	81.9849	81.5407	81.8139	89.2056	96.5165	108.031	90.4291	98.8276	77.2803	75.0284	76.6713	96.732	76.3267	0.789053	0.00402829	0.305931	-0.341806	0.514376	0.175817
O60282	Kinesin heavy chain isoform 5C OS=Homo sapiens OX=9606 GN=KIF5C PE=1 SV=1	KIF5C	Down	161.633	78.3271	NA	NA	NA	90.1386	60.6392	NA	NA	NA	95.0897	92.4332	119.98	93.7614	0.781475	0.0405869	0.642322	-0.355729	0.192247	0.0683879
K7EJ20	Glutathione peroxidase OS=Homo sapiens OX=9606 GN=GPX4 PE=1 SV=3	GPX4	Down	54.0768	134.081	129.561	69.4611	69.1269	76.9092	83.5954	71.0721	71.8785	95.4629	68.9682	82.859	105.906	82.43	0.778331	0.159996	0.434461	-0.361543	0.362049	0.130896
P06753	Tropomyosin alpha-3 chain OS=Homo sapiens OX=9606 GN=TPM3 PE=1 SV=2	TPM3	Down	102.499	123.926	82.0881	57.7479	68.1851	107.385	82.5256	70.2351	104.207	101.059	75.0889	61.8961	102.838	79.348	0.771585	0.951299	0.231841	-0.374103	0.634809	0.237484
P50990	T-complex protein 1 subunit theta OS=Homo sapiens OX=9606 GN=CCT8 PE=1 SV=4	CCT8	Down	132.115	77.2899	91.332	102.615	94.096	100.033	101.594	96.3088	76.8517	70.6022	85.5196	74.5953	100.246	76.9057	0.767173	0.136987	0.242539	-0.382376	0.615218	0.235244
Q12906	Interleukin enhancer-binding factor 3 OS=Homo sapiens OX=9606 GN=ILF3 PE=1 SV=3	ILF3	Down	120.263	108.582	NA	NA	NA	72.9505	70.8229	NA	NA	NA	84.408	90.1215	114.423	87.2647	0.762653	0.57922	0.0528127	-0.390902	1.27726	0.499284
P46821	Microtubule-associated protein 1B OS=Homo sapiens OX=9606 GN=MAP1B PE=1 SV=2	MAP1B	Down	89.1755	57.5132	43.3501	102.982	92.5412	131.487	189.36	140.152	127.673	49.2102	46.4571	47.9531	63.3462	47.8735	0.755743	0.00687768	0.371642	-0.404033	0.429875	0.173684
P10599	Thioredoxin OS=Homo sapiens OX=9606 GN=TXN PE=1 SV=3	TXN	Down	131.04	159.257	79.275	28.9795	45.7704	74.4109	70.6788	52.2883	87.4279	136.684	85.637	56.6935	123.191	93.0048	0.754966	0.998434	0.413314	-0.405516	0.38372	0.155605
P41250	Glycine--tRNA ligase OS=Homo sapiens OX=9606 GN=GARS PE=1 SV=3	GARS	Down	85.7531	110.418	143.294	43.3586	88.1492	81.1533	85.0845	64.1311	94.1004	87.6532	90.304	78.2653	113.155	85.4075	0.754782	0.0916323	0.179225	-0.405868	0.746601	0.303021
Q16143	Beta-synuclein OS=Homo sapiens OX=9606 GN=SNCB PE=1 SV=1	SNCB	Down	78.0444	197.382	99.4535	23.9555	38.1988	59.4903	52.2914	40.1583	97.194	136.581	80.633	62.1053	124.96	93.1066	0.74509	0.541588	0.500125	-0.424513	0.300922	0.127745
O76070	Gamma-synuclein OS=Homo sapiens OX=9606 GN=SNCG PE=1 SV=2	SNCG	Down	105.097	166.668	111.54	22.1059	41.9912	72.1612	63.4013	42.788	89.5633	134.615	82.2927	62.7257	127.768	93.2112	0.729533	0.90654	0.299584	-0.454956	0.523482	0.238161
A0A0A6YYG9	Protein ARPC4-TTLL3 OS=Homo sapiens OX=9606 GN=ARPC4-TTLL3 PE=4 SV=1	ARPC4-TTLL3	Down	85.8085	128.636	75.1872	109.216	70.8717	89.0907	89.9644	110.581	117.048	61.3431	88.0086	61.2636	96.544	70.2051	0.727182	0.457884	0.229785	-0.459611	0.638679	0.293544
P27348	14-3-3 protein theta OS=Homo sapiens OX=9606 GN=YWHAQ PE=1 SV=1	YWHAQ	Down	84.8793	128.839	110.04	67.6645	76.1001	87.223	85.331	80.6911	88.011	88.8088	73.5562	72.4365	107.919	78.2672	0.725237	0.293457	0.0978813	-0.463476	1.0093	0.467787
E9PNQ8	Thy-1 membrane glycoprotein (Fragment) OS=Homo sapiens OX=9606 GN=THY1 PE=1 SV=1	THY1	Down	173.556	24.8613	142.166	88.2739	76.5571	126.612	102.327	72.7927	79.0881	77.1977	78.7755	88.1512	113.528	81.3748	0.716783	0.0113512	0.551335	-0.480391	0.258584	0.124222
I3L0A0	HCG2044781 OS=Homo sapiens OX=9606 GN=TMEM189-UBE2V1 PE=4 SV=1	TMEM189-UBE2V1	Down	57.3895	188.716	130.441	27.0494	46.5779	62.0268	78.1548	43.3894	79.9246	129.011	89.5099	50.2484	125.515	89.5899	0.713776	0.527449	0.462646	-0.486456	0.334751	0.162841
Q14914	Prostaglandin reductase 1 OS=Homo sapiens OX=9606 GN=PTGR1 PE=1 SV=2	PTGR1	Down	72.807	178.44	104.479	57.3598	60.9345	63.3211	70.0004	65.2756	89.8016	105.734	86.3215	59.5869	118.575	83.8808	0.707405	0.308943	0.365681	-0.499392	0.436898	0.218183
P30086	Phosphatidylethanolamine-binding protein 1 OS=Homo sapiens OX=9606 GN=PEBP1 PE=1 SV=3	PEBP1	Down	100.654	191.002	96.7361	24.9506	42.073	75.5499	61.7448	34.7298	87.393	140.994	84.3089	46.5146	129.464	90.6058	0.699854	0.885863	0.39955	-0.514874	0.398429	0.205141
Q5JXI8	Four and a half LIM domains protein 1 (Fragment) OS=Homo sapiens OX=9606 GN=FHL1 PE=1 SV=1	FHL1	Down	193.471	70.012	97.3737	92.042	84.5497	78.5657	86.8909	94.5893	89.1549	73.1729	83.239	92.1274	120.285	82.8464	0.688749	0.0418868	0.423004	-0.53795	0.373655	0.201008
P21281	V-type proton ATPase subunit B, brain isoform OS=Homo sapiens OX=9606 GN=ATP6V1B2 PE=1 SV=3	ATP6V1B2	Down	152.84	95.4646	96.1682	88.1953	80.2441	84.1079	101.531	81.7941	85.1572	82.8772	78.4743	73.8509	114.824	78.4008	0.682789	0.0368925	0.193446	-0.550489	0.713439	0.392741
A0A0A0MSS8	Aldo-keto reductase family 1 member C3 OS=Homo sapiens OX=9606 GN=AKR1C3 PE=1 SV=1	AKR1C3	Down	190.827	91.2322	92.0211	86.4926	91.1052	83.6087	85.3166	96.3751	75.7918	79.003	111.612	62.6491	124.694	84.4214	0.677031	0.318502	0.326674	-0.562706	0.485886	0.273411
Q13363	C-terminal-binding protein 1 OS=Homo sapiens OX=9606 GN=CTBP1 PE=1 SV=2	CTBP1	Down	226.704	75.2275	58.7798	105.702	87.7039	83.4958	91.1018	101.035	88.0904	74.942	83.3353	79.2662	120.237	79.1811	0.658542	0.00410344	0.522772	-0.602652	0.281687	0.16976
P40818	Ubiquitin carboxyl-terminal hydrolase 8 OS=Homo sapiens OX=9606 GN=USP8 PE=1 SV=1	USP8	Down	70.372	172.175	NA	NA	NA	56.6016	42.3055	NA	NA	NA	67.0748	92.4807	121.273	79.7777	0.657834	0.31139	0.511867	-0.604204	0.290843	0.175728
P12277	Creatine kinase B-type OS=Homo sapiens OX=9606 GN=CKB PE=1 SV=1	CKB	Down	62.7061	180.775	120.353	64.052	62.8543	57.0491	72.6856	69.322	82.4468	99.3264	66.9356	72.0118	121.278	79.4246	0.654896	0.160194	0.304217	-0.610662	0.516817	0.315601
E7EPK1	Septin-7 OS=Homo sapiens OX=9606 GN=SEPT7 PE=1 SV=2	2019-09-07	Down	189.855	83.5264	100.614	91.7313	90.5281	78.6024	85.9634	84.6148	83.9974	75.1736	84.6304	84.2195	124.665	81.3412	0.652478	0.0173747	0.318956	-0.615999	0.49627	0.305701
P60953	Cell division control protein 42 homolog OS=Homo sapiens OX=9606 GN=CDC42 PE=1 SV=2	CDC42	Down	74.8583	146.709	108.031	70.2506	81.3229	90.4439	89.8779	79.0423	100.246	81.5187	74.4531	58.2738	109.866	71.4152	0.650022	0.197893	0.153576	-0.621441	0.813677	0.505652
P62937	Peptidyl-prolyl cis-trans isomerase A OS=Homo sapiens OX=9606 GN=PPIA PE=1 SV=2	PPIA	Down	75.3657	166.05	126.586	54.2813	60.8191	70.704	80.0334	66.0238	83.8804	103.161	68.0829	66.6667	122.667	79.3035	0.646495	0.342622	0.207088	-0.62929	0.683846	0.430337
P61604	10 kDa heat shock protein, mitochondrial OS=Homo sapiens OX=9606 GN=HSPE1 PE=1 SV=2	HSPE1	Down	69.1483	247.129	80.752	27.1923	44.2206	53.7517	51.6352	37.8137	91.1689	140.955	74.3374	40.3704	132.343	85.2209	0.643939	0.417778	0.506374	-0.635005	0.295529	0.187662
Q9GZP4	PITH domain-containing protein 1 OS=Homo sapiens OX=9606 GN=PITHD1 PE=1 SV=1	PITHD1	Down	32.4319	122.394	177.085	49.7433	64.96	107.277	108.627	67.282	96.0292	83.9567	59.8575	66.6284	110.637	70.1476	0.634033	0.0562847	0.397464	-0.65737	0.400702	0.263409
Q14974	Importin subunit beta-1 OS=Homo sapiens OX=9606 GN=KPNB1 PE=1 SV=2	KPNB1	Down	232.833	64.5275	111.329	85.0277	94.1052	85.0527	68.5576	71.0694	85.0477	77.5289	86.7519	94.1481	136.23	86.143	0.632336	0.0182058	0.423317	-0.661236	0.373334	0.246862
P07737	Profilin-1 OS=Homo sapiens OX=9606 GN=PFN1 PE=1 SV=2	PFN1	Down	34.3881	225.155	133.022	22.8527	34.5131	65.3445	62.0192	40.0708	94.0613	130.705	67.0437	49.9241	130.855	82.5577	0.63091	0.332052	0.468133	-0.664495	0.32963	0.219038
E7ESC6	Exportin-7 OS=Homo sapiens OX=9606 GN=XPO7 PE=1 SV=1	XPO7	Down	308.322	75.255	51.3547	94.7411	95.5821	73.0699	58.4815	78.4935	74.6798	91.0949	96.7021	84.4559	144.977	90.751	0.625967	0.00372242	0.576363	-0.675842	0.239304	0.161732
Q9UJC5	SH3 domain-binding glutamic acid-rich-like protein 2 OS=Homo sapiens OX=9606 GN=SH3BGRL2 PE=1 SV=2	SH3BGRL2	Down	61.7474	130.351	NA	NA	NA	108.228	94.9985	NA	NA	NA	49.9879	69.7095	96.0492	59.8487	0.623105	0.35641	0.417194	-0.682453	0.379661	0.259101
Q15435	Protein phosphatase 1 regulatory subunit 7 OS=Homo sapiens OX=9606 GN=PPP1R7 PE=1 SV=1	PPP1R7	Down	80.5781	188.809	122.18	68.9593	70.8947	58.3203	62.8712	53.6546	68.1187	104.206	74.6208	65.1501	130.522	81.3256	0.623078	0.244458	0.217481	-0.682516	0.662579	0.45222
P26640	Valine--tRNA ligase OS=Homo sapiens OX=9606 GN=VARS PE=1 SV=4	VARS	Down	236.44	88.1297	53.2712	108.995	89.3738	76.7513	80.0426	99.3392	82.5167	77.1602	72.1825	85.8525	125.947	78.3984	0.622471	0.0100686	0.486491	-0.68392	0.312925	0.214016
Q58FF7	Putative heat shock protein HSP 90-beta-3 OS=Homo sapiens OX=9606 GN=HSP90AB3P PE=5 SV=1	HSP90AB3P	Down	236.116	70.48	62.6608	94.6336	97.0559	97.9031	84.094	96.6708	91.3111	74.6011	73.9126	81.1157	123.086	76.5432	0.621869	0.00328715	0.497139	-0.685318	0.303522	0.208009
Q92598	Heat shock protein 105 kDa OS=Homo sapiens OX=9606 GN=HSPH1 PE=1 SV=1	HSPH1	Down	59.4872	162.629	130.919	62.5284	74.4609	83.8326	84.9875	76.1016	85.1048	88.6461	62.5803	63.5027	117.678	71.5764	0.608237	0.145356	0.219232	-0.717295	0.659095	0.472766
P60983	Glia maturation factor beta OS=Homo sapiens OX=9606 GN=GMFB PE=1 SV=2	GMFB	Down	32.3834	184.053	198.749	45.5666	52.3311	60.0158	69.2502	55.2866	75.4255	97.6528	73.2369	70.964	138.395	80.6179	0.582519	0.0503188	0.343777	-0.779623	0.463723	0.361529
Q9UJ70	N-acetyl-D-glucosamine kinase OS=Homo sapiens OX=9606 GN=NAGK PE=1 SV=4	NAGK	Down	213.837	100.666	NA	NA	NA	72.967	60.1024	NA	NA	NA	102.19	78.3952	157.252	90.2925	0.574191	0.263859	0.366461	-0.800397	0.435972	0.348951
Q13177	Serine/threonine-protein kinase PAK 2 OS=Homo sapiens OX=9606 GN=PAK2 PE=1 SV=3	PAK2	Down	90.7731	182.366	114.524	65.7105	73.3039	69.8784	70.1614	67.3037	88.5275	93.8253	61.001	64.1877	129.221	73.0047	0.564959	0.253317	0.128098	-0.823782	0.892457	0.73519
Q13153	Serine/threonine-protein kinase PAK 1 OS=Homo sapiens OX=9606 GN=PAK1 PE=1 SV=2	PAK1	Down	102.79	164.921	121.363	64.4089	71.9389	74.7642	80.8432	69.9482	88.8539	92.0868	65.5856	62.1054	129.691	73.2593	0.564875	0.418179	0.0526796	-0.823995	1.27836	1.05336
P61266	Syntaxin-1B OS=Homo sapiens OX=9606 GN=STX1B PE=1 SV=1	STX1B	Down	46.3669	198.464	150.549	52.3298	73.7229	62.6386	77.032	71.6325	87.1784	88.5172	60.6807	61.3145	131.793	70.1708	0.53243	0.0801754	0.249899	-0.909336	0.602235	0.547634
P17677	Neuromodulin OS=Homo sapiens OX=9606 GN=GAP43 PE=1 SV=1	GAP43	Down	86.6581	224.099	124.205	35.4895	60.9248	54.6353	75.3534	35.3311	82.6303	122.388	66.1721	43.0242	144.987	77.1949	0.532425	0.496344	0.225088	-0.909351	0.647647	0.588938
P31946	14-3-3 protein beta/alpha OS=Homo sapiens OX=9606 GN=YWHAB PE=1 SV=3	YWHAB	Down	91.3099	184.022	143.915	58.5131	64.3326	69.7327	70.4398	64.2691	84.1738	95.4876	67.3698	59.6983	139.749	74.1853	0.530847	0.282133	0.0863428	-0.913631	1.06377	0.971897
P43034	Platelet-activating factor acetylhydrolase IB subunit alpha OS=Homo sapiens OX=9606 GN=PAFAH1B1 PE=1 SV=2	PAFAH1B1	Down	87.3569	208.926	99.4425	65.9434	86.7359	61.4801	71.1221	67.8011	76.4741	96.7504	58.1333	54.5579	131.909	69.8139	0.529259	0.217529	0.204092	-0.917953	0.690174	0.633547
P61081	NEDD8-conjugating enzyme Ubc12 OS=Homo sapiens OX=9606 GN=UBE2M PE=1 SV=1	UBE2M	Down	239.56	84.6924	NA	NA	NA	80.7149	75.4965	NA	NA	NA	93.5001	76.367	162.126	84.9335	0.523874	0.14029	0.426191	-0.932709	0.370395	0.345471
E9PGC8	Microtubule-associated protein 1A OS=Homo sapiens OX=9606 GN=MAP1A PE=1 SV=1	MAP1A	Down	163.826	71.226	54.5517	104.948	92.163	112.966	166.666	132.92	121.183	50.4737	50.8382	50.0359	96.5346	50.4493	0.522603	9.31194e-05	0.307925	-0.936213	0.511555	0.478924
P01009	Alpha-1-antitrypsin OS=Homo sapiens OX=9606 GN=SERPINA1 PE=1 SV=3	SERPINA1	Down	97.6373	191.618	158.007	47.1906	57.5525	66.1931	69.4183	55.5394	85.4278	101.756	61.5411	59.9357	149.087	74.411	0.49911	0.396903	0.0718492	-1.00257	1.14358	1.14652
Q15907	Ras-related protein Rab-11B OS=Homo sapiens OX=9606 GN=RAB11B PE=1 SV=4	RAB11B	Down	100.96	202.772	116.486	65.6327	76.3767	69.6649	63.7733	72.4288	96.1646	87.1642	68.7782	49.9219	140.073	68.6214	0.489899	0.206686	0.0994838	-1.02944	1.00225	1.03176
A0A024R6I7	Alpha-1-antitrypsin OS=Homo sapiens OX=9606 GN=SERPINA1 PE=1 SV=1	SERPINA1	Down	101.463	193.833	158.552	46.5751	57.0624	66.0566	69.4496	54.3166	85.7624	102.349	59.7019	59.1098	151.283	73.7202	0.487301	0.44111	0.0636744	-1.03711	1.19604	1.24042			#
P61981	14-3-3 protein gamma OS=Homo sapiens OX=9606 GN=YWHAG PE=1 SV=2	YWHAG	Down	96.9832	197.948	139.884	57.9541	65.6994	63.9543	74.8091	68.153	81.8785	95.8975	60.0099	55.4601	144.938	70.4558	0.486109	0.320857	0.0800068	-1.04065	1.09687	1.14146
E7EQR4	Ezrin OS=Homo sapiens OX=9606 GN=EZR PE=1 SV=3	EZR	Down	182.522	100.711	102.747	91.509	79.6066	95.6997	110.209	106.295	116.755	58.9695	66.9402	61.3209	128.66	62.4102	0.485078	0.0152924	0.132039	-1.04371	0.879296	0.917731
A2A274	Aconitate hydratase, mitochondrial OS=Homo sapiens OX=9606 GN=ACO2 PE=1 SV=1	ACO2	Down	87.2541	214.866	157.359	51.2067	60.8783	62.1521	58.0114	62.7069	78.2419	99.3381	60.8574	56.1357	153.16	72.1104	0.470818	0.241749	0.108509	-1.08676	0.964534	1.04822
Q01518	Adenylyl cyclase-associated protein 1 OS=Homo sapiens OX=9606 GN=CAP1 PE=1 SV=5	CAP1	Down	129.684	142.592	199.889	70.1154	68.549	71.9348	69.0105	83.8688	75.953	70.1396	73.8812	75.4453	157.388	73.1554	0.464808	0.0105894	0.0590545	-1.10529	1.22875	1.35813			#
P61020	Ras-related protein Rab-5B OS=Homo sapiens OX=9606 GN=RAB5B PE=1 SV=1	RAB5B	Down	216.847	144.322	116.335	76.7162	85.785	65.2432	60.4385	97.4568	93.3485	71.2666	81.2008	67.0722	159.168	73.1798	0.459765	0.0383802	0.100184	-1.12103	0.999202	1.12014
P26038	Moesin OS=Homo sapiens OX=9606 GN=MSN PE=1 SV=3	MSN	Down	192.154	98.6325	104.168	95.6715	74.3796	92.8153	120.541	106.101	119.867	57.8925	63.0106	59.5162	131.651	60.1398	0.456811	0.00495709	0.141819	-1.13033	0.848267	0.958823
P13611	Versican core protein OS=Homo sapiens OX=9606 GN=VCAN PE=1 SV=3	VCAN	Down	91.947	205.27	158.972	62.5023	56.5826	68.7752	67.9538	66.7399	93.9856	88.2146	53.7484	55.8674	152.063	65.9435	0.433659	0.206177	0.0682579	-1.20537	1.16585	1.40527			#
A6NCE7	Microtubule-associated proteins 1A/1B light chain 3 beta 2 OS=Homo sapiens OX=9606 GN=MAP1LC3B2 PE=2 SV=1	MAP1LC3B2	Down	204.705	120.831	96.0373	93.7051	85.393	90.8449	95.2282	107.143	106.005	61.4553	59.6736	60.7881	140.525	60.639	0.431518	0.000499582	0.135705	-1.21251	0.867404	1.05173
P13804	Electron transfer flavoprotein subunit alpha, mitochondrial OS=Homo sapiens OX=9606 GN=ETFA PE=1 SV=1	ETFA	Down	249.763	121.72	99.6391	85.0072	67.3063	85.4612	84.2593	91.5337	120.665	71.2596	72.8171	56.1308	157.041	66.7358	0.424959	0.0255319	0.192017	-1.2346	0.71666	0.884792
P07195	L-lactate dehydrogenase B chain OS=Homo sapiens OX=9606 GN=LDHB PE=1 SV=2	LDHB	Down	71.8518	259.616	194.332	34.2969	48.3035	44.1762	41.4225	40.5314	76.8716	109.707	63.3791	49.2703	175.267	74.119	0.422893	0.198226	0.156028	-1.24164	0.806797	1.00175
D6RGZ6	Versican core protein (Fragment) OS=Homo sapiens OX=9606 GN=VCAN PE=1 SV=1	VCAN	Down	103.329	212.235	156.31	64.7443	57.5028	65.713	66.4902	66.3501	92.5902	88.2885	53.1416	52.9984	157.291	64.8095	0.412035	0.244696	0.0510846	-1.27916	1.29171	1.6523			#
P60201	Myelin proteolipid protein OS=Homo sapiens OX=9606 GN=PLP1 PE=1 SV=2	PLP1	Down	71.1149	192.015	189.493	66.7564	61.4239	79.1137	79.205	63.6055	104.693	72.5095	57.4068	52.7616	150.874	60.8926	0.403598	0.0436977	0.149934	-1.30901	0.824099	1.07875
Q15181	Inorganic pyrophosphatase OS=Homo sapiens OX=9606 GN=PPA1 PE=1 SV=2	PPA1	Down	67.3777	240.666	156.668	50.6538	67.0468	75.3842	58.4212	51.6612	85.6241	97.6791	47.1551	42.5912	154.904	62.4751	0.403315	0.221381	0.156443	-1.31002	0.805645	1.05541
Q9C040	Tripartite motif-containing protein 2 OS=Homo sapiens OX=9606 GN=TRIM2 PE=1 SV=1	TRIM2	Down	198.662	81.9348	108.133	90.4189	83.3379	107.868	142.191	122.798	118.5	50.1643	52.8855	53.7217	129.577	52.2572	0.403292	0.00184302	0.160201	-1.3101	0.795336	1.04197
P55786	Puromycin-sensitive aminopeptidase OS=Homo sapiens OX=9606 GN=NPEPPS PE=1 SV=2	NPEPPS	Down	60.1684	271.37	203.359	33.2122	43.8384	47.5361	37.0049	41.6085	80.4892	107.806	57.6184	47.2112	178.299	70.8784	0.397524	0.165681	0.173714	-1.33088	0.760164	1.01169
P00558	Phosphoglycerate kinase 1 OS=Homo sapiens OX=9606 GN=PGK1 PE=1 SV=3	PGK1	Down	86.284	251.633	191.509	39.9936	49.5296	52.5325	51.4888	40.0324	76.8209	107.707	53.628	47.0108	176.475	69.4487	0.393532	0.273313	0.108695	-1.34545	0.963791	1.29673			#
P08670	Vimentin OS=Homo sapiens OX=9606 GN=VIM PE=1 SV=4	VIM	Down	117.659	253.627	183.174	41.2582	42.9768	49.7284	50.5645	32.7838	74.0921	115.847	55.4746	42.668	184.82	71.3297	0.385942	0.496594	0.0663159	-1.37355	1.17838	1.61856			#
Q12860	Contactin-1 OS=Homo sapiens OX=9606 GN=CNTN1 PE=1 SV=1	CNTN1	Down	140.059	147.69	237.058	70.5866	59.5294	77.5985	80.6165	52.0798	90.8861	68.0011	68.1687	64.4863	174.936	66.8854	0.382342	0.00296835	0.0737435	-1.38706	1.13228	1.57054			#
P07197	Neurofilament medium polypeptide OS=Homo sapiens OX=9606 GN=NEFM PE=1 SV=3	NEFM	Down	98.8891	237.537	164.804	53.2732	53.8075	59.5231	48.6097	67.3334	105.677	86.7865	52.4269	51.8589	167.077	63.6908	0.381207	0.153611	0.0681448	-1.39135	1.16657	1.62311			#
Q15075	Early endosome antigen 1 OS=Homo sapiens OX=9606 GN=EEA1 PE=1 SV=2	EEA1	Down	301.945	128.137	105.716	40.9603	81.9217	50.7645	97.891	91.9577	123.019	80.8268	53.6349	68.2349	178.599	67.5655	0.378308	0.0315979	0.213735	-1.40237	0.670124	0.939759
P00918	Carbonic anhydrase 2 OS=Homo sapiens OX=9606 GN=CA2 PE=1 SV=2	CA2	Down	101.887	256.19	213.469	30.1602	55.8411	45.5824	47.6214	37.4454	70.7656	106.383	55.5235	47.2434	190.515	69.7165	0.365936	0.278162	0.0714625	-1.45034	1.14592	1.66197			#
P08758	Annexin A5 OS=Homo sapiens OX=9606 GN=ANXA5 PE=1 SV=2	ANXA5	Down	80.7282	252.937	202.828	31.1983	46.3394	62.4964	54.4559	54.0429	85.9146	101.405	48.6475	42.216	178.831	64.0897	0.358381	0.236995	0.102889	-1.48043	0.987629	1.46212			#
P30041	Peroxiredoxin-6 OS=Homo sapiens OX=9606 GN=PRDX6 PE=1 SV=3	PRDX6	Down	81.4259	285.209	196.031	27.9639	37.959	48.6262	44.3321	38.5349	75.3105	117.771	44.3711	38.4108	187.555	66.851	0.356433	0.315355	0.133546	-1.4883	0.874368	1.30132			#
A0A1W2PR46	Glial fibrillary acidic protein OS=Homo sapiens OX=9606 GN=GFAP PE=1 SV=1	GFAP	Down	90.7504	268.086	206.166	32.1253	45.3978	50.1248	47.548	42.1089	76.8622	108.124	51.2255	41.2539	188.334	66.8679	0.355049	0.276844	0.0958373	-1.49391	1.01847	1.52149			#
Q92823	Neuronal cell adhesion molecule OS=Homo sapiens OX=9606 GN=NRCAM PE=1 SV=3	NRCAM	Down	216.645	136.813	88.3117	112.501	90.2045	101.647	99.7476	105.494	85.7796	62.2674	46.4091	47.8046	147.257	52.1604	0.354214	0.0360599	0.123654	-1.49731	0.907791	1.35924			#
P62258	14-3-3 protein epsilon OS=Homo sapiens OX=9606 GN=YWHAE PE=1 SV=1	YWHAE	Down	82.1624	277.516	189.567	33.5824	44.2271	49.1474	48.3151	49.6006	80.023	108.846	45.8381	39.75	183.082	64.8115	0.354003	0.265237	0.122958	-1.49817	0.910243	1.3637			#
P18669	Phosphoglycerate mutase 1 OS=Homo sapiens OX=9606 GN=PGAM1 PE=1 SV=2	PGAM1	Down	72.8754	300.114	210.873	22.4988	38.0354	38.6435	38.3576	33.3868	70.1215	119.778	50.5441	36.3544	194.621	68.8923	0.353982	0.263894	0.151055	-1.49825	0.820866	1.22986			#
P31150	Rab GDP dissociation inhibitor alpha OS=Homo sapiens OX=9606 GN=GDI1 PE=1 SV=2	GDI1	Down	94.8015	261.769	185.584	41.3913	53.7051	51.4153	56.9447	51.6474	87.1161	98.891	46.4406	41.2767	180.718	62.2028	0.344198	0.253935	0.0834389	-1.53869	1.07863	1.65968			#
Q99497	Protein/nucleic acid deglycase DJ-1 OS=Homo sapiens OX=9606 GN=PARK7 PE=1 SV=2	PARK7	Down	59.7443	287.726	187.343	33.2974	41.1085	51.3343	55.4974	48.7479	91.685	106.472	41.4926	33.8642	178.271	60.6096	0.339985	0.217382	0.167491	-1.55646	0.776008	1.20782			#
P13645	Keratin, type I cytoskeletal 10 OS=Homo sapiens OX=9606 GN=KRT10 PE=1 SV=6	KRT10	Down	192.468	111.74	56.5561	83.6664	168.85	97.829	167.513	119.389	82.6013	45.5196	41.0583	35.2462	120.255	40.608	0.337683	0.0112951	0.180385	-1.56626	0.7438	1.16498
P46439	Glutathione S-transferase Mu 5 OS=Homo sapiens OX=9606 GN=GSTM5 PE=1 SV=3	GSTM5	Down	318.486	98.3307	150.006	90.9036	87.4332	88.4476	82.7884	105.812	95.7307	51.4785	75.828	58.2612	188.941	61.8559	0.327383	0.0235486	0.194753	-1.61095	0.710516	1.14461
A0A2U3TZU2	Glucose-6-phosphate isomerase OS=Homo sapiens OX=9606 GN=GPI PE=1 SV=1	GPI	Down	75.001	310.365	197.13	29.8581	44.2328	43.2875	28.1094	41.5503	82.0795	110.152	44.8391	35.6303	194.165	63.5404	0.327249	0.212903	0.143392	-1.61154	0.843476	1.35929			#
Q03013	Glutathione S-transferase Mu 4 OS=Homo sapiens OX=9606 GN=GSTM4 PE=1 SV=3	GSTM4	Down	329.306	98.5854	146.872	91.6577	85.6748	88.6596	77.8424	103.833	90.7906	55.462	69.998	62.2029	191.588	62.5543	0.326504	0.00712174	0.207302	-1.61483	0.683398	1.10357
Q99962	Endophilin-A1 OS=Homo sapiens OX=9606 GN=SH3GL2 PE=1 SV=1	SH3GL2	Down	359.817	130.425	146.805	60.2486	70.4392	61.3896	72.6079	80.3705	97.9323	80.355	67.3707	58.9301	212.349	68.8853	0.324396	0.0141238	0.19088	-1.62417	0.71924	1.16817
P02794	Ferritin heavy chain OS=Homo sapiens OX=9606 GN=FTH1 PE=1 SV=2	FTH1	Down	67.0392	337.829	180.754	15.4168	28.2617	44.8187	28.4685	29.4109	90.7547	128.292	39.8129	21.7385	195.207	63.2811	0.324174	0.299125	0.196132	-1.62516	0.707452	1.14972
O43813	Glutathione S-transferase LANCL1 OS=Homo sapiens OX=9606 GN=LANCL1 PE=1 SV=1	LANCL1	Down	293.564	79.0824	126.722	111.824	91.9896	100.492	121.977	116.333	77.7978	50.8537	49.5861	59.2328	166.456	53.2242	0.319749	0.00432324	0.223539	-1.64499	0.650646	1.07031
P02538	Keratin, type II cytoskeletal 6A OS=Homo sapiens OX=9606 GN=KRT6A PE=1 SV=3	KRT6A	Down	192.5	112.027	64.5805	44.0058	311.595	95.9047	158.891	56.2625	45.7444	33.3515	46.8154	37.7421	123.036	39.303	0.319444	0.0222975	0.15268	-1.64637	0.816219	1.3438			#
A0A1B0GW77	Alpha-aminoadipic semialdehyde dehydrogenase OS=Homo sapiens OX=9606 GN=ALDH7A1 PE=1 SV=1	ALDH7A1	Down	119.86	279.517	235.99	19.432	30.6039	48.2864	37.8792	40.5668	75.3171	112.927	55.1896	34.5045	211.789	67.5402	0.318903	0.390347	0.0532196	-1.64881	1.27393	2.10047			#
P15121	Aldo-keto reductase family 1 member B1 OS=Homo sapiens OX=9606 GN=AKR1B1 PE=1 SV=3	AKR1B1	Down	115.369	286.574	167.969	45.4424	55.8664	42.5964	46.7818	49.2235	79.1502	105.13	35.9541	39.5924	189.971	60.2256	0.317026	0.329255	0.0791967	-1.65733	1.10129	1.8252			#
A0A1B0GU03	Uncharacterized protein OS=Homo sapiens OX=9606 PE=1 SV=1	Uncharacterized protein OS=Homo sapiens OX=9606	Down	83.2321	287.129	238.676	28.5868	35.1662	54.2941	34.6567	30.3502	69.7876	111.901	39.8523	41.2221	203.012	64.3253	0.316854	0.260333	0.103287	-1.65811	0.985952	1.63482			#
P05091	Aldehyde dehydrogenase, mitochondrial OS=Homo sapiens OX=9606 GN=ALDH2 PE=1 SV=2	ALDH2	Down	109.964	273.221	172.316	51.4306	57.0019	54.0963	43.6601	63.549	83.6425	94.3325	40.8509	40.7426	185.167	58.642	0.316698	0.246784	0.0674442	-1.65882	1.17106	1.94257			#
E7EWW9	Glutathione S-transferase Mu 1 OS=Homo sapiens OX=9606 GN=GSTM1 PE=1 SV=1	GSTM1	Down	340.829	103.409	162.551	88.0108	83.9215	80.7266	76.6093	100.598	89.9752	54.8522	76.3496	59.6593	202.263	63.6204	0.314543	0.0165304	0.190563	-1.66867	0.719961	1.20138			#
Q9BYE2	Transmembrane protease serine 13 OS=Homo sapiens OX=9606 GN=TMPRSS13 PE=2 SV=5	TMPRSS13	Down	308.103	101.381	NA	NA	NA	83.4378	96.3712	NA	NA	NA	73.7681	54.6353	204.742	64.2017	0.313574	0.117508	0.308461	-1.67312	0.5108	0.854632
P01023	Alpha-2-macroglobulin OS=Homo sapiens OX=9606 GN=A2M PE=1 SV=3	A2M	Down	86.77	295.898	222.27	28.566	38.3465	38.0848	39.6635	38.082	86.9791	105.485	43.6563	40.2525	201.646	63.1312	0.313079	0.213995	0.0993938	-1.6754	1.00264	1.67982			#
P13647	Keratin, type II cytoskeletal 5 OS=Homo sapiens OX=9606 GN=KRT5 PE=1 SV=3	KRT5	Down	180.236	115.999	94.3716	53.8556	252.133	97.0433	159.169	71.056	51.0705	39.9888	44.0331	37.6822	130.202	40.568	0.311577	0.0103102	0.0729762	-1.68234	1.13682	1.91252			#
P14618	Pyruvate kinase PKM OS=Homo sapiens OX=9606 GN=PKM PE=1 SV=4	PKM	Down	93.5688	299.712	203.686	32.8145	41.5701	44.639	42.989	40.6221	75.0895	111.409	42.2861	32.1507	198.989	61.9485	0.311316	0.297649	0.101005	-1.68355	0.995656	1.67623			#
F8W1S1	Keratin, type II cytoskeletal 74 OS=Homo sapiens OX=9606 GN=KRT74 PE=1 SV=1	KRT74	Down	253.067	89.0067	41.8119	50.9351	288.299	104.418	153.031	86.476	55.7345	32.8939	42.1795	43.9029	127.962	39.6588	0.309926	0.0056876	0.301641	-1.69	0.520509	0.879662
P21266	Glutathione S-transferase Mu 3 OS=Homo sapiens OX=9606 GN=GSTM3 PE=1 SV=3	GSTM3	Down	343.79	96.7091	133.153	86.5304	83.1944	91.8776	89.3536	116.055	107.91	51.5146	75.7212	50.3361	191.218	59.1906	0.309546	0.022815	0.227561	-1.69178	0.642903	1.08765
Q04695	Keratin, type I cytoskeletal 17 OS=Homo sapiens OX=9606 GN=KRT17 PE=1 SV=2	KRT17	Down	191.142	109.067	53.0448	57.8692	251.696	92.4122	192.347	69.0401	67.1557	43.9839	35.2243	30.0723	117.751	36.4268	0.309354	0.0202998	0.178551	-1.69267	0.748236	1.26652			#
O75689	Arf-GAP with dual PH domain-containing protein 1 OS=Homo sapiens OX=9606 GN=ADAP1 PE=1 SV=2	ADAP1	Down	298	72.6005	121.091	96.493	82.4658	107.752	126.377	134.969	110.094	43.8059	54.8442	53.1822	163.897	50.6108	0.308796	0.00502023	0.239757	-1.69527	0.620229	1.05146
H7BYZ3	Uncharacterized protein OS=Homo sapiens OX=9606 PE=4 SV=1	Uncharacterized protein OS=Homo sapiens OX=9606	Down	151.007	308.516	162.84	38.4076	44.919	29.7573	33.7186	47.2501	74.6866	116.82	42.9179	32.264	207.454	64.0008	0.308506	0.43212	0.0662069	-1.69663	1.1791	2.00049			#
P04259	Keratin, type II cytoskeletal 6B OS=Homo sapiens OX=9606 GN=KRT6B PE=1 SV=5	KRT6B	Down	198.328	113.774	75.9325	46.5487	288.178	96.3524	160.542	53.4209	47.8573	39.4857	43.8176	36.332	129.345	39.8784	0.308311	0.00716771	0.131432	-1.69754	0.8813	1.49604			#
P35908	Keratin, type II cytoskeletal 2 epidermal OS=Homo sapiens OX=9606 GN=KRT2 PE=1 SV=2	KRT2	Down	229.735	114.542	48.6428	72.8439	211.029	87.9991	167.381	99.6289	71.5716	44.8037	41.7377	33.9046	130.973	40.1487	0.30654	0.00749245	0.227897	-1.70585	0.642262	1.0956
O94760	N(G),N(G)-dimethylarginine dimethylaminohydrolase 1 OS=Homo sapiens OX=9606 GN=DDAH1 PE=1 SV=3	DDAH1	Down	82.0327	307.511	224.062	24.5598	36.2359	42.0923	36.4988	36.1926	82.0214	110.268	45.5325	32.2593	204.535	62.6866	0.306483	0.236399	0.113009	-1.70612	0.946887	1.6155			#
P28161	Glutathione S-transferase Mu 2 OS=Homo sapiens OX=9606 GN=GSTM2 PE=1 SV=2	GSTM2	Down	328.726	99.8971	140.227	89.1939	85.7254	91.4307	91.5618	114.828	104.277	49.2019	70.9783	52.0647	189.617	57.4149	0.302795	0.018595	0.200706	-1.72359	0.69744	1.2021			#
P29401	Transketolase OS=Homo sapiens OX=9606 GN=TKT PE=1 SV=3	TKT	Down	115.24	290.696	229.375	28.1571	32.4178	43.1573	43.0575	38.5752	74.2674	111.325	45.7292	33.6289	211.77	63.5609	0.300141	0.361219	0.0594419	-1.73629	1.22591	2.12853			#	#
O15217	Glutathione S-transferase A4 OS=Homo sapiens OX=9606 GN=GSTA4 PE=1 SV=1	GSTA4	Down	333.996	82.5554	122.308	97.5416	88.5432	96.9061	103.95	118.018	110.143	45.9146	54.6601	60.6057	179.62	53.7268	0.299114	0.00596064	0.247788	-1.74123	0.60592	1.05505
Q9HB71	Calcyclin-binding protein OS=Homo sapiens OX=9606 GN=CACYBP PE=1 SV=2	CACYBP	Down	340.901	122.261	190.661	80.43	66.4802	71.2487	77.1222	71.7511	81.3557	70.9861	56.3925	64.0676	217.941	63.8154	0.29281	0.00848435	0.13909	-1.77196	0.856704	1.51805			#
P17174	Aspartate aminotransferase, cytoplasmic OS=Homo sapiens OX=9606 GN=GOT1 PE=1 SV=3	GOT1	Down	100.67	301.175	188.582	35.8118	49.7535	46.1563	45.3465	54.002	80.5317	104.086	38.2221	30.299	196.809	57.5359	0.292344	0.279487	0.0899967	-1.77426	1.04577	1.85548			#
P04179	Superoxide dismutase [Mn], mitochondrial OS=Homo sapiens OX=9606 GN=SOD2 PE=1 SV=3	SOD2	Down	77.5505	332.011	213.995	17.4779	25.0923	37.427	37.8753	33.3143	77.5598	123.725	30.3405	28.109	207.852	60.7248	0.292154	0.310307	0.139698	-1.7752	0.854809	1.51746			#
Q9Y2T3	Guanine deaminase OS=Homo sapiens OX=9606 GN=GDA PE=1 SV=1	GDA	Down	102.361	314.414	196.786	38.9552	43.8848	46.9709	30.5749	43.7934	74.4257	108.91	40.0591	28.501	204.52	59.1567	0.289246	0.286866	0.0933374	-1.78963	1.02994	1.84322			#
P11766	Alcohol dehydrogenase class-3 OS=Homo sapiens OX=9606 GN=ADH5 PE=1 SV=4	ADH5	Down	53.4639	363.582	151.593	57.9085	46.2082	31.3557	31.4422	38.4588	67.9955	116.678	25.0766	22.1265	189.546	54.6271	0.2882	0.206324	0.235152	-1.79486	0.628651	1.12834
A0A2R8Y6X2	D-aminoacyl-tRNA deacylase OS=Homo sapiens OX=9606 GN=DTD1 PE=1 SV=1	DTD1	Down	329.228	98.0653	129.936	102.831	78.4222	90.4748	103.242	123.045	95.6533	50.2564	51.7686	57.5695	185.743	53.1981	0.286407	0.00189732	0.208237	-1.80386	0.681442	1.22923			#
H3BR70	Pyruvate kinase OS=Homo sapiens OX=9606 GN=PKM PE=1 SV=1	PKM	Down	113.568	302.857	217.085	27.1092	37.782	44.7161	41.8444	41.0227	76.3796	111.143	38.8412	29.8959	211.17	59.9601	0.283942	0.361902	0.0667151	-1.81633	1.17578	2.1356			#	#
P37837	Transaldolase OS=Homo sapiens OX=9606 GN=TALDO1 PE=1 SV=2	TALDO1	Down	99.0995	315.19	233.061	28.1611	33.5962	38.9003	35.1386	33.6579	75.4886	110.907	44.38	28.4893	215.784	61.2589	0.28389	0.27689	0.0850155	-1.81659	1.0705	1.94467			#
P02533	Keratin, type I cytoskeletal 14 OS=Homo sapiens OX=9606 GN=KRT14 PE=1 SV=4	KRT14	Down	201.622	109.943	46.0251	47.9418	294.163	89.0727	193.907	64.4167	57.9092	36.8037	35.4781	29.0961	119.197	33.7926	0.283503	0.00553726	0.198822	-1.81856	0.701536	1.27579			#
P04075	Fructose-bisphosphate aldolase A OS=Homo sapiens OX=9606 GN=ALDOA PE=1 SV=2	ALDOA	Down	105.1	319.772	223.579	23.7352	34.7892	36.9604	36.7237	33.7324	73.5384	115.659	36.3787	29.4125	216.151	60.4835	0.279821	0.331281	0.0838203	-1.83742	1.07665	1.97826			#
P00492	Hypoxanthine-guanine phosphoribosyltransferase OS=Homo sapiens OX=9606 GN=HPRT1 PE=1 SV=2	HPRT1	Down	68.7853	317.409	198.237	37.9177	46.1153	50.6102	44.0123	45.3424	87.56	102.102	37.1652	23.5522	194.81	54.2731	0.278594	0.204598	0.137234	-1.84376	0.862537	1.59031			#
P40925	Malate dehydrogenase, cytoplasmic OS=Homo sapiens OX=9606 GN=MDH1 PE=1 SV=4	MDH1	Down	86.4355	340.153	216.087	26.1768	36.3163	34.3541	24.2408	39.4354	84.7628	109.56	43.2611	24.2221	214.225	59.0145	0.275479	0.221713	0.116371	-1.85999	0.934155	1.73752			#
P09104	Gamma-enolase OS=Homo sapiens OX=9606 GN=ENO2 PE=1 SV=3	ENO2	Down	79.268	342.169	224.598	17.4446	30.3712	38.2923	27.6968	32.147	78.911	118.326	33.1968	25.155	215.345	58.8925	0.27348	0.266422	0.1279	-1.87049	0.893129	1.67059			#
P53041	Serine/threonine-protein phosphatase 5 OS=Homo sapiens OX=9606 GN=PPP5C PE=1 SV=1	PPP5C	Down	133.564	244.719	NA	NA	NA	48.3275	50.1598	NA	NA	NA	57.6702	45.7325	189.142	51.7013	0.273347	0.136219	0.133155	-1.87119	0.875643	1.6385			#
P40926	Malate dehydrogenase, mitochondrial OS=Homo sapiens OX=9606 GN=MDH2 PE=1 SV=3	MDH2	Down	85.0468	328.398	231.065	19.6863	32.3644	41.8487	33.1133	35.8782	75.8306	114.739	33.8557	27.3572	214.837	58.6507	0.273001	0.272845	0.109386	-1.87302	0.961038	1.80004			#
P02792	Ferritin light chain OS=Homo sapiens OX=9606 GN=FTL PE=1 SV=2	FTL	Down	69.4529	360.003	229.302	14.6259	27.2095	35.0585	18.3878	30.4569	81.1475	119.259	37.1045	20.5335	219.586	58.9656	0.268531	0.233211	0.146769	-1.89684	0.833364	1.58076			#
P06733	Alpha-enolase OS=Homo sapiens OX=9606 GN=ENO1 PE=1 SV=2	ENO1	Down	87.4649	340.547	235.407	16.7328	30.5401	35.3522	28.8279	29.2213	75.8264	117.791	33.7806	25.8176	221.14	59.1299	0.267387	0.276808	0.109862	-1.903	0.959153	1.82527			#
P09211	Glutathione S-transferase P OS=Homo sapiens OX=9606 GN=GSTP1 PE=1 SV=2	GSTP1	Down	375.561	108.135	136.883	91.7761	78.6421	91.478	90.7649	96.9147	110.306	55.5704	64.3664	44.5669	206.86	54.8346	0.265081	0.00909105	0.214276	-1.9155	0.669026	1.28152			#
P04406	Glyceraldehyde-3-phosphate dehydrogenase OS=Homo sapiens OX=9606 GN=GAPDH PE=1 SV=3	GAPDH	Down	79.9797	351.89	229.067	19.7177	29.7605	33.3052	27.2889	32.1301	76.5787	117.349	32.4554	22.7203	220.312	57.5082	0.26103	0.254991	0.125185	-1.93771	0.902449	1.74869			#
Q12765	Secernin-1 OS=Homo sapiens OX=9606 GN=SCRN1 PE=1 SV=2	SCRN1	Down	116.368	328.895	252.506	16.606	24.8448	38.5654	26.2272	31.4008	73.9986	115.652	41.9334	24.0894	232.589	60.5582	0.260365	0.337898	0.065135	-1.94139	1.18619	2.30285			#	#
P08779	Keratin, type I cytoskeletal 16 OS=Homo sapiens OX=9606 GN=KRT16 PE=1 SV=4	KRT16	Down	195.981	114.309	43.3527	42.1645	325.393	90.2457	197.031	53.8655	49.8147	33.0694	32.2033	26.6184	117.881	30.6304	0.259842	0.00419428	0.186197	-1.9443	0.730027	1.41939			#
P60174	Triosephosphate isomerase OS=Homo sapiens OX=9606 GN=TPI1 PE=1 SV=3	TPI1	Down	85.55	346.686	230.033	20.9668	31.6784	37.3607	26.4689	34.3196	77.5668	114.584	31.5603	23.6324	220.756	56.5923	0.256356	0.258314	0.112418	-1.96378	0.949163	1.86394			#
Q8N3K9	Cardiomyopathy-associated protein 5 OS=Homo sapiens OX=9606 GN=CMYA5 PE=1 SV=3	CMYA5	Down	372.525	103.389	195.759	70.9456	87.5987	82.6251	97.4746	93.1234	84.9267	55.856	68.9181	47.0456	223.891	57.2732	0.255809	0.0128679	0.168493	-1.96686	0.773417	1.52121			#
P00915	Carbonic anhydrase 1 OS=Homo sapiens OX=9606 GN=CA1 PE=1 SV=2	CA1	Down	78.667	361.436	208.935	24.4219	31.0492	33.6118	24.656	39.757	79.9425	116.457	28.8821	20.2527	216.346	55.1972	0.255134	0.247828	0.138644	-1.97067	0.8581	1.69104			#
P78417	Glutathione S-transferase omega-1 OS=Homo sapiens OX=9606 GN=GSTO1 PE=1 SV=2	GSTO1	Down	84.7286	345.579	236.916	21.0876	49.7371	32.1768	25.5041	32.33	74.8326	106.475	36.4177	25.392	222.408	56.0949	0.252217	0.202487	0.10552	-1.98726	0.976665	1.94089			#
P09972	Fructose-bisphosphate aldolase C OS=Homo sapiens OX=9606 GN=ALDOC PE=1 SV=2	ALDOC	Down	100.076	333.759	234.653	26.1668	35.3174	36.9371	34.2347	38.4116	75.223	109.106	31.0331	25.8277	222.829	55.3222	0.248272	0.273177	0.0830765	-2.01001	1.08052	2.17186			#	#
H0Y300	Haptoglobin OS=Homo sapiens OX=9606 GN=HP PE=1 SV=4	HP	Down	72.0197	353.736	214.591	30.7584	45.7987	36.9831	29.1816	42.2683	77.3979	105.933	29.6604	21.018	213.449	52.2037	0.244573	0.198293	0.132999	-2.03167	0.876153	1.78005			#
P00505	Aspartate aminotransferase, mitochondrial OS=Homo sapiens OX=9606 GN=GOT2 PE=1 SV=3	GOT2	Down	89.4662	371.657	206.089	36.2083	34.5708	24.1013	20.6241	43.31	75.1392	111.467	33.0489	18.1162	222.404	54.2108	0.243749	0.222303	0.124824	-2.03653	0.903702	1.84042			#
O95166	Gamma-aminobutyric acid receptor-associated protein OS=Homo sapiens OX=9606 GN=GABARAP PE=1 SV=1	GABARAP	Down	342.856	114.094	NA	NA	NA	96.7512	90.8952	NA	NA	NA	69.75	39.4717	228.475	54.6109	0.239023	0.167549	0.270822	-2.06478	0.567315	1.17138
P22234	Multifunctional protein ADE2 OS=Homo sapiens OX=9606 GN=PAICS PE=1 SV=3	PAICS	Down	263.242	170.596	NA	NA	NA	75.2415	68.6023	NA	NA	NA	48.7658	51.8014	216.919	50.2836	0.231808	0.0417029	0.172283	-2.109	0.763758	1.61076			#
P61328	Fibroblast growth factor 12 OS=Homo sapiens OX=9606 GN=FGF12 PE=1 SV=1	FGF12	Down	352.641	104.976	NA	NA	NA	92.0017	101.449	NA	NA	NA	58.7831	46.5653	228.809	52.6742	0.23021	0.0627605	0.291293	-2.11898	0.535669	1.13507
P10768	S-formylglutathione hydrolase OS=Homo sapiens OX=9606 GN=ESD PE=1 SV=2	ESD	Down	32.3834	396.819	177.175	51.0796	36.2562	31.9071	24.1958	54.5321	90.8603	102.269	32.8303	4.43525	202.126	46.5115	0.230112	0.139945	0.229562	-2.11959	0.639101	1.35463			#
P00352	Retinal dehydrogenase 1 OS=Homo sapiens OX=9606 GN=ALDH1A1 PE=1 SV=2	ALDH1A1	Down	76.8018	368.849	245.827	14.3989	42.889	15.7651	39.5751	21.6687	101.355	102.554	29.9468	17.9697	230.493	50.1568	0.217607	0.177583	0.111769	-2.2002	0.951677	2.09388			#
O43390	Heterogeneous nuclear ribonucleoprotein R OS=Homo sapiens OX=9606 GN=HNRNPR PE=1 SV=1	HNRNPR	Down	495.114	108.987	NA	NA	NA	81.4283	67.1563	NA	NA	NA	47.6683	54.8947	302.051	51.2815	0.169778	0.0238261	0.417632	-2.55828	0.379206	0.970115
H0YB09	D-glutamate cyclase, mitochondrial (Fragment) OS=Homo sapiens OX=9606 GN=DGLUCY PE=1 SV=1	DGLUCY	Down	572.085	105.924	NA	NA	NA	68.7178	69.8983	NA	NA	NA	53.6593	49.0043	339.005	51.3318	0.151419	0.0127138	0.433488	-2.72338	0.363023	0.988649
Q9Y3D6	Mitochondrial fission 1 protein OS=Homo sapiens OX=9606 GN=FIS1 PE=1 SV=2	FIS1	Down	NA	NA	94.9145	63.3259	72.6963	NA	NA	98.1168	79.1275	94.2186	NA	NA	94.9145	94.2186	0.992668	NA	NA	-0.0106161	NA	NA
P62942	Peptidyl-prolyl cis-trans isomerase FKBP1A OS=Homo sapiens OX=9606 GN=FKBP1A PE=1 SV=2	FKBP1A	Down	NA	NA	96.7559	77.5645	66.4072	NA	NA	75.2881	88.0991	94.258	NA	NA	96.7559	94.258	0.974183	NA	NA	-0.0377349	NA	NA
O60784	Target of Myb protein 1 OS=Homo sapiens OX=9606 GN=TOM1 PE=1 SV=2	TOM1	Down	NA	NA	113.039	52.68	72.5994	NA	NA	68.1785	82.0766	102.44	NA	NA	113.039	102.44	0.906235	NA	NA	-0.142042	NA	NA
Q9UBW8	COP9 signalosome complex subunit 7a OS=Homo sapiens OX=9606 GN=COPS7A PE=1 SV=1	COPS7A	Down	NA	NA	80.0115	83.8792	109.616	NA	NA	104.792	76.4135	72.2833	NA	NA	80.0115	72.2833	0.903412	NA	NA	-0.146544	NA	NA
A0A0A0MT64	NADPH:adrenodoxin oxidoreductase, mitochondrial OS=Homo sapiens OX=9606 GN=FDXR PE=1 SV=1	FDXR	Down	NA	NA	64.5355	94.7007	82.2726	NA	NA	112.586	135.619	57.2238	NA	NA	64.5355	57.2238	0.886702	NA	NA	-0.173478	NA	NA
E9PF18	Hydroxyacyl-coenzyme A dehydrogenase, mitochondrial OS=Homo sapiens OX=9606 GN=HADH PE=1 SV=2	HADH	Down	NA	NA	119.008	48.9933	64.1771	NA	NA	79.2589	79.2599	103.562	NA	NA	119.008	103.562	0.870205	NA	NA	-0.200573	NA	NA
Q96FC7	Phytanoyl-CoA hydroxylase-interacting protein-like OS=Homo sapiens OX=9606 GN=PHYHIPL PE=1 SV=3	PHYHIPL	Down	NA	NA	94.6535	79.171	79.2023	NA	NA	94.9968	89.0382	81.6675	NA	NA	94.6535	81.6675	0.862805	NA	NA	-0.212894	NA	NA
P28066	Proteasome subunit alpha type-5 OS=Homo sapiens OX=9606 GN=PSMA5 PE=1 SV=3	PSMA5	Down	NA	NA	127.766	62.2977	54.6604	NA	NA	53.1787	79.5477	108.12	NA	NA	127.766	108.12	0.846234	NA	NA	-0.240872	NA	NA
Q9H0Q0	Protein FAM49A OS=Homo sapiens OX=9606 GN=FAM49A PE=2 SV=1	FAM49A	Down	NA	NA	106.935	56.8713	89.1995	NA	NA	94.7764	77.2466	88.2703	NA	NA	106.935	88.2703	0.825455	NA	NA	-0.276739	NA	NA
Q9H1K1	Iron-sulfur cluster assembly enzyme ISCU, mitochondrial OS=Homo sapiens OX=9606 GN=ISCU PE=1 SV=2	ISCU	Down	NA	NA	84.066	94.7007	85.478	NA	NA	99.0469	102.864	68.2464	NA	NA	84.066	68.2464	0.811819	NA	NA	-0.300769	NA	NA
P01834	Immunoglobulin kappa constant OS=Homo sapiens OX=9606 GN=IGKC PE=1 SV=2	IGKC	Down	NA	NA	124.777	80.2071	53.4628	NA	NA	69.5036	68.4271	101.008	NA	NA	124.777	101.008	0.809511	NA	NA	-0.304878	NA	NA
P21579	Synaptotagmin-1 OS=Homo sapiens OX=9606 GN=SYT1 PE=1 SV=1	SYT1	Down	NA	NA	89.0913	75.0962	74.9684	NA	NA	109.338	119.077	69.8189	NA	NA	89.0913	69.8189	0.783678	NA	NA	-0.351668	NA	NA
Q04760	Lactoylglutathione lyase OS=Homo sapiens OX=9606 GN=GLO1 PE=1 SV=4	GLO1	Down	NA	NA	168.516	16.8967	32.0613	NA	NA	42.5204	76.0283	131.069	NA	NA	168.516	131.069	0.777781	NA	NA	-0.362563	NA	NA
O95989	Diphosphoinositol polyphosphate phosphohydrolase 1 OS=Homo sapiens OX=9606 GN=NUDT3 PE=1 SV=1	NUDT3	Down	NA	NA	131.177	42.8619	70.182	NA	NA	58.0722	93.666	101.27	NA	NA	131.177	101.27	0.772016	NA	NA	-0.373297	NA	NA
P09622	Dihydrolipoyl dehydrogenase, mitochondrial OS=Homo sapiens OX=9606 GN=DLD PE=1 SV=2	DLD	Down	NA	NA	105.947	83.2609	83.32	NA	NA	89.1873	81.002	80.1904	NA	NA	105.947	80.1904	0.756889	NA	NA	-0.401846	NA	NA
Q96AC1	Fermitin family homolog 2 OS=Homo sapiens OX=9606 GN=FERMT2 PE=1 SV=1	FERMT2	Down	NA	NA	89.0174	99.9514	90.8368	NA	NA	99.2953	91.0977	67.0101	NA	NA	89.0174	67.0101	0.752775	NA	NA	-0.409709	NA	NA
Q12792	Twinfilin-1 OS=Homo sapiens OX=9606 GN=TWF1 PE=1 SV=3	TWF1	Down	NA	NA	74.3808	105.782	92.5581	NA	NA	116.213	109.573	54.7055	NA	NA	74.3808	54.7055	0.735479	NA	NA	-0.443245	NA	NA
O00178	GTP-binding protein 1 OS=Homo sapiens OX=9606 GN=GTPBP1 PE=1 SV=3	GTPBP1	Down	NA	NA	70.7505	93.3868	106.511	NA	NA	130.403	106.02	51.6422	NA	NA	70.7505	51.6422	0.72992	NA	NA	-0.45419	NA	NA
Q9H0E2	Toll-interacting protein OS=Homo sapiens OX=9606 GN=TOLLIP PE=1 SV=1	TOLLIP	Down	NA	NA	113.089	58.2189	71.8643	NA	NA	122.081	83.8395	81.9294	NA	NA	113.089	81.9294	0.724468	NA	NA	-0.465007	NA	NA
Q9UHD1	Cysteine and histidine-rich domain-containing protein 1 OS=Homo sapiens OX=9606 GN=CHORDC1 PE=1 SV=2	CHORDC1	Down	NA	NA	104.134	86.8858	98.0185	NA	NA	90.0936	78.6663	73.3498	NA	NA	104.134	73.3498	0.704381	NA	NA	-0.505571	NA	NA
O14594	Neurocan core protein OS=Homo sapiens OX=9606 GN=NCAN PE=1 SV=3	NCAN	Down	NA	NA	116.411	86.542	91.5489	NA	NA	90.9496	61.1228	79.8233	NA	NA	116.411	79.8233	0.685703	NA	NA	-0.544344	NA	NA
P16298	Serine/threonine-protein phosphatase 2B catalytic subunit beta isoform OS=Homo sapiens OX=9606 GN=PPP3CB PE=1 SV=2	PPP3CB	Down	NA	NA	127.468	75.7999	78.423	NA	NA	82.7352	68.1525	86.9421	NA	NA	127.468	86.9421	0.682073	NA	NA	-0.552003	NA	NA
O95425	Supervillin OS=Homo sapiens OX=9606 GN=SVIL PE=1 SV=2	SVIL	Down	NA	NA	92.2182	104.639	88.6393	NA	NA	104.255	94.479	62.0816	NA	NA	92.2182	62.0816	0.673203	NA	NA	-0.570886	NA	NA
I3L504	Eukaryotic translation initiation factor 5A-1 OS=Homo sapiens OX=9606 GN=EIF5A PE=1 SV=1	EIF5A	Down	NA	NA	119.615	85.8088	77.6569	NA	NA	56.5947	106.784	78.0214	NA	NA	119.615	78.0214	0.652269	NA	NA	-0.616461	NA	NA
P30038	Delta-1-pyrroline-5-carboxylate dehydrogenase, mitochondrial OS=Homo sapiens OX=9606 GN=ALDH4A1 PE=1 SV=3	ALDH4A1	Down	NA	NA	183.583	30.342	27.9313	NA	NA	38.2618	88.5099	119.301	NA	NA	183.583	119.301	0.649849	NA	NA	-0.621823	NA	NA
P24534	Elongation factor 1-beta OS=Homo sapiens OX=9606 GN=EEF1B2 PE=1 SV=3	EEF1B2	Down	NA	NA	114.583	85.3391	69.4915	NA	NA	95.7198	97.8028	73.9839	NA	NA	114.583	73.9839	0.645678	NA	NA	-0.631113	NA	NA
P62760	Visinin-like protein 1 OS=Homo sapiens OX=9606 GN=VSNL1 PE=1 SV=2	VSNL1	Down	NA	NA	110.532	76.1015	103.235	NA	NA	87.9723	87.9117	70.811	NA	NA	110.532	70.811	0.640638	NA	NA	-0.64242	NA	NA
O15540	Fatty acid-binding protein, brain OS=Homo sapiens OX=9606 GN=FABP7 PE=1 SV=3	FABP7	Down	NA	NA	180.682	25.0595	29.7864	NA	NA	45.4048	101.351	113.947	NA	NA	180.682	113.947	0.630649	NA	NA	-0.66509	NA	NA
Q9UHY7	Enolase-phosphatase E1 OS=Homo sapiens OX=9606 GN=ENOPH1 PE=1 SV=1	ENOPH1	Down	NA	NA	172.385	43.7931	56.183	NA	NA	43.3971	74.2036	108.411	NA	NA	172.385	108.411	0.628889	NA	NA	-0.669123	NA	NA
H0YB34	2-iminobutanoate/2-iminopropanoate deaminase (Fragment) OS=Homo sapiens OX=9606 GN=RIDA PE=1 SV=1	RIDA	Down	NA	NA	169.861	53.6125	51.6883	NA	NA	48.3259	78.4822	103.53	NA	NA	169.861	103.53	0.609499	NA	NA	-0.714304	NA	NA
P49189	4-trimethylaminobutyraldehyde dehydrogenase OS=Homo sapiens OX=9606 GN=ALDH9A1 PE=1 SV=3	ALDH9A1	Down	NA	NA	163.597	46.925	60.3895	NA	NA	59.4519	82.1005	99.1504	NA	NA	163.597	99.1504	0.606066	NA	NA	-0.722453	NA	NA
L7N2F9	Uncharacterized protein (Fragment) OS=Homo sapiens OX=9606 PE=4 SV=1	Uncharacterized protein (Fragment) OS=Homo sapiens OX=9606	Down	NA	NA	131.066	76.3478	70.1123	NA	NA	62.9322	113.363	77.4301	NA	NA	131.066	77.4301	0.590772	NA	NA	-0.759326	NA	NA
Q3ZCW2	Galectin-related protein OS=Homo sapiens OX=9606 GN=LGALSL PE=1 SV=2	LGALSL	Down	NA	NA	186.147	28.0691	46.6897	NA	NA	50.8578	88.3075	107.263	NA	NA	186.147	107.263	0.576229	NA	NA	-0.795287	NA	NA
A0A286YEY4	Immunoglobulin heavy constant gamma 2 (Fragment) OS=Homo sapiens OX=9606 GN=IGHG2 PE=1 SV=1	IGHG2	Down	NA	NA	163.82	54.5809	61.8399	NA	NA	79.0983	79.8224	89.6545	NA	NA	163.82	89.6545	0.547273	NA	NA	-0.869667	NA	NA
O75083	WD repeat-containing protein 1 OS=Homo sapiens OX=9606 GN=WDR1 PE=1 SV=4	WDR1	Down	NA	NA	155.091	60.5821	55.501	NA	NA	88.7534	91.7972	84.227	NA	NA	155.091	84.227	0.543081	NA	NA	-0.88076	NA	NA
P30084	Enoyl-CoA hydratase, mitochondrial OS=Homo sapiens OX=9606 GN=ECHS1 PE=1 SV=4	ECHS1	Down	NA	NA	188.877	39.7241	45.5015	NA	NA	57.6806	84.3377	101.441	NA	NA	188.877	101.441	0.537077	NA	NA	-0.8968	NA	NA
P25788	Proteasome subunit alpha type-3 OS=Homo sapiens OX=9606 GN=PSMA3 PE=1 SV=2	PSMA3	Down	NA	NA	154.113	44.9105	70.8127	NA	NA	99.536	92.5764	80.5842	NA	NA	154.113	80.5842	0.522891	NA	NA	-0.935417	NA	NA
P23526	Adenosylhomocysteinase OS=Homo sapiens OX=9606 GN=AHCY PE=1 SV=4	AHCY	Down	NA	NA	175.363	39.4903	35.6751	NA	NA	98.6919	102.332	88.7453	NA	NA	175.363	88.7453	0.506065	NA	NA	-0.982604	NA	NA
Q9BPU6	Dihydropyrimidinase-related protein 5 OS=Homo sapiens OX=9606 GN=DPYSL5 PE=1 SV=1	DPYSL5	Down	NA	NA	167.134	69.8439	75.3001	NA	NA	60.2613	81.5759	81.8131	NA	NA	167.134	81.8131	0.489506	NA	NA	-1.0306	NA	NA
Q9UKG1	DCC-interacting protein 13-alpha OS=Homo sapiens OX=9606 GN=APPL1 PE=1 SV=1	APPL1	Down	NA	NA	148.216	70.3605	86.0331	NA	NA	110.309	66.2723	71.88	NA	NA	148.216	71.88	0.484969	NA	NA	-1.04403	NA	NA
F6TLX2	Glyoxalase domain-containing protein 4 OS=Homo sapiens OX=9606 GN=GLOD4 PE=1 SV=1	GLOD4	Down	NA	NA	230.807	11.0855	50.0584	NA	NA	20.9685	87.2215	110.965	NA	NA	230.807	110.965	0.480768	NA	NA	-1.05659	NA	NA
P61970	Nuclear transport factor 2 OS=Homo sapiens OX=9606 GN=NUTF2 PE=1 SV=1	NUTF2	Down	NA	NA	228.087	25.2706	29.2572	NA	NA	40.8815	84.2218	109.476	NA	NA	228.087	109.476	0.479974	NA	NA	-1.05897	NA	NA
P14324	Farnesyl pyrophosphate synthase OS=Homo sapiens OX=9606 GN=FDPS PE=1 SV=4	FDPS	Down	NA	NA	185.635	71.8682	75.4038	NA	NA	58.227	53.0562	88.1043	NA	NA	185.635	88.1043	0.474611	NA	NA	-1.07518	NA	NA
Q9BY11	Protein kinase C and casein kinase substrate in neurons protein 1 OS=Homo sapiens OX=9606 GN=PACSIN1 PE=1 SV=1	PACSIN1	Down	NA	NA	216.064	35.1348	42.7224	NA	NA	52.3786	88.6603	97.0883	NA	NA	216.064	97.0883	0.44935	NA	NA	-1.15409	NA	NA
O94856	Neurofascin OS=Homo sapiens OX=9606 GN=NFASC PE=1 SV=4	NFASC	Down	NA	NA	169.963	79.6738	27.4552	NA	NA	89.6223	113.467	75.1696	NA	NA	169.963	75.1696	0.442271	NA	NA	-1.177	NA	NA
A0A3B3ITK7	Phosphoglucomutase-1 OS=Homo sapiens OX=9606 GN=PGM1 PE=1 SV=1	PGM1	Down	NA	NA	199.096	32.9579	85.4849	NA	NA	52.2247	79.0889	87.8866	NA	NA	199.096	87.8866	0.441429	NA	NA	-1.17975	NA	NA
Q15056	Eukaryotic translation initiation factor 4H OS=Homo sapiens OX=9606 GN=EIF4H PE=1 SV=5	EIF4H	Down	NA	NA	129.524	95.7818	90.2441	NA	NA	91.6233	100.694	56.4676	NA	NA	129.524	56.4676	0.435963	NA	NA	-1.19772	NA	NA
Q9NQR4	Omega-amidase NIT2 OS=Homo sapiens OX=9606 GN=NIT2 PE=1 SV=1	NIT2	Down	NA	NA	210.579	49.4952	53.8219	NA	NA	83.9365	69.4729	85.0577	NA	NA	210.579	85.0577	0.403922	NA	NA	-1.30785	NA	NA
P02787	Serotransferrin OS=Homo sapiens OX=9606 GN=TF PE=1 SV=3	TF	Down	NA	NA	251.957	23.2336	45.7977	NA	NA	39.5396	75.0398	100.679	NA	NA	251.957	100.679	0.399588	NA	NA	-1.32341	NA	NA
Q16775	Hydroxyacylglutathione hydrolase, mitochondrial OS=Homo sapiens OX=9606 GN=HAGH PE=1 SV=2	HAGH	Down	NA	NA	200.337	59.2049	72.8806	NA	NA	102.926	51.6483	76.4084	NA	NA	200.337	76.4084	0.3814	NA	NA	-1.39062	NA	NA
Q7Z4W1	L-xylulose reductase OS=Homo sapiens OX=9606 GN=DCXR PE=1 SV=2	DCXR	Down	NA	NA	133.738	108.515	93.5413	NA	NA	110.973	80.3939	50.3492	NA	NA	133.738	50.3492	0.376477	NA	NA	-1.40937	NA	NA
O75223	Gamma-glutamylcyclotransferase OS=Homo sapiens OX=9606 GN=GGCT PE=1 SV=1	GGCT	Down	NA	NA	284.198	21.8397	29.1379	NA	NA	22.082	75.507	105.237	NA	NA	284.198	105.237	0.370294	NA	NA	-1.43326	NA	NA
P29218	Inositol monophosphatase 1 OS=Homo sapiens OX=9606 GN=IMPA1 PE=1 SV=1	IMPA1	Down	NA	NA	178.845	69.9072	74.5274	NA	NA	78.4366	104.122	63.7079	NA	NA	178.845	63.7079	0.356219	NA	NA	-1.48916	NA	NA
Q5CZC0	Fibrous sheath-interacting protein 2 OS=Homo sapiens OX=9606 GN=FSIP2 PE=2 SV=4	FSIP2	Down	NA	NA	170.117	76.7545	77.1882	NA	NA	108.875	90.9863	57.3766	NA	NA	170.117	57.3766	0.337278	NA	NA	-1.56799	NA	NA
G8JLH6	Tetraspanin OS=Homo sapiens OX=9606 GN=CD9 PE=1 SV=2	CD9	Down	NA	NA	259.356	27.9804	49.0887	NA	NA	57.0617	81.4166	86.7992	NA	NA	259.356	86.7992	0.334672	NA	NA	-1.57918	NA	NA
P05413	Fatty acid-binding protein, heart OS=Homo sapiens OX=9606 GN=FABP3 PE=1 SV=4	FABP3	Down	NA	NA	314.584	17.1277	32.1051	NA	NA	30.731	69.0684	97.3297	NA	NA	314.584	97.3297	0.309392	NA	NA	-1.69249	NA	NA
K7ES00	Histone H3.3 (Fragment) OS=Homo sapiens OX=9606 GN=H3F3B PE=1 SV=1	H3F3B	Down	NA	NA	429.798	73.0203	47.5338	NA	NA	75.3631	48.2361	28.741	NA	NA	429.798	28.741	0.0668709	NA	NA	-3.90248	NA	NA
